# Supplementary material for: Long non‐coding RNAs mediate fish gene expression in response to ocean acidification
Source: Evol Appl. 2024 Feb 14;17(2):e13655. doi: 10.1111/eva.13655 (PMC10866067; doi:10.1111/eva.13655)
Supplement: Supplementary file 2 — Data S2. Supporting Information. [file EVA-17-e13655-s002.xlsx]

## Sheet: Table S1
Table S1. Quality control [average quality score (Phred) and number of reads per sample before and after trimming] of the brain transcriptomic data of Acanthochromis polyacanthus. The wild A. polyacanthus individuals (Ind1-Ind27) from CO2 seep (pH: 7.77, pCO2: 846 μatm) and control site (pH: 8.01, pCO2: 443 μatm) were used to estimate the impact of long non-coding RNAs (lncRNAs) on fish exposed t…
Sample ID	Sample Name	Tissue	Bioproject	Sampling site	pCO2 (μatm)	Sampling time	before trimming	after trimming
							raw reads number	discarded reads number	Averge Quality score	final clean reads number
Ind1	Apoly10	brain	PRJNA691990	Wild	CO2 seep after rainstorm	3-5 PM	34434189	10220931	39	24213258
Ind2	Apoly21	brain			Control (443 μatm)	3-5 PM	27397605	8991399	39	18406206
Ind3	Apoly23	brain			Control (443 μatm)	3-5 PM	30764444	8841868	39	21922576
Ind4	Apoly24	brain			Control (443 μatm)	3-5 PM	54065356	12476445	39	41588911
Ind5	Apoly26	brain			Control (443 μatm)	3-5 PM	27201205	7811775	39	19389430
Ind6	Apoly27	brain			Control (443 μatm)	3-5 PM	35511163	10437198	39	25073965
Ind7	Apoly28	brain			Control (443 μatm)	3-5 PM	27690484	8093863	39	19596621
Ind8	Apoly29	brain			Control (443 μatm)	3-5 PM	28965513	9008623	39	19956890
Ind9	Apoly2	brain			CO2 seep after rainstorm	3-5 PM	30010299	9088579	39	20921720
Ind10	Apoly30	brain			Control (443 μatm)	3-5 PM	35971175	10896671	39	25074504
Ind11	Apoly31	brain			Control (443 μatm)	3-5 PM	47552931	13824982	39	33727949
Ind12	Apoly34	brain			Control (443 μatm)	3-5 PM	38041628	10364950	39	27676678
Ind13	Apoly35	brain			Control (443 μatm)	3-5 PM	35329537	9783569	39	25545968
Ind14	Apoly3	brain			CO2 seep after rainstorm	3-5 PM	29714463	9201121	39	20513342
Ind15	Apoly41	brain			CO2 seep (846 μatm)	10:30:00	90331071	33669788	39	56661283
Ind16	Apoly43	brain			CO2 seep (846 μatm)	10:30:00	29378969	8480132	39	20898837
Ind17	Apoly44	brain			CO2 seep (846 μatm)	09:00:00	59121266	16517958	39	42603308
Ind18	Apoly45	brain			CO2 seep (846 μatm)	14:30:00	34927533	11183049	39	23744484
Ind19	Apoly46	brain			CO2 seep (846 μatm)	14:30:00	33027422	11243176	39	21784246
Ind20	Apoly47	brain			CO2 seep (846 μatm)	14:30:00	30218426	8353683	39	21864743
Ind21	Apoly48	brain			CO2 seep (846 μatm)	14:30:00	37921807	13002877	39	24918930
Ind22	Apoly4	brain			CO2 seep after rainstorm	3-5 PM	45601583	12525505	39	33076078
Ind23	Apoly5	brain			CO2 seep after rainstorm	3-5 PM	47029466	13205481	39	33823985
Ind24	Apoly6	brain			CO2 seep after rainstorm	3-5 PM	26910120	6972630	39	19937490
Ind25	Apoly7	brain			CO2 seep after rainstorm	3-5 PM	36444199	10247039	39	26197160
Ind26	Apoly8	brain			CO2 seep after rainstorm	3-5 PM	25791307	8272090	39	17519217
Ind27	Apoly9	brain			CO2 seep after rainstorm	3-5 PM	40317732	12450878	39	27866854
Ind28	10am_F1_Control	brain	PRJNA658203	Laboratory	500 μatm	10:00:00	41180282	5777721	40	35402561
Ind29	10am_F1_dark	brain			fluctuating pCO2 without ligh (500-1000 μatm)	10:00:00	29910583	4924604	39	24985979
Ind30	10am_F1_flat	brain			1000 μatm	10:00:00	36796885	5757294	40	31039591
Ind31	10am_F1_fluct	brain			fluctuating pCO2 with ligh (500-1000 μatm)	10:00:00	31037640	4943619	39	26094021
Ind32	10am_F1_off	brain			reverse fluctuating pCO2 with ligh (1000-500 μatm)	10:00:00	41441443	6528916	40	34912527
Ind33	10am_F2_Control	brain			500 μatm	10:00:00	29145074	4687280	39	24457794
Ind34	10am_F2_dark	brain			fluctuating pCO2 without ligh (500-1000 μatm)	10:00:00	40174059	6180206	40	33993853
Ind35	10am_F2_flat	brain			1000 μatm	10:00:00	40705924	6459951	39	34245973
Ind36	10am_F2_fluct	brain			fluctuating pCO2 with ligh (500-1000 μatm)	10:00:00	41301518	6827960	39	34473558
Ind37	10am_F2_off	brain			reverse fluctuating pCO2 with ligh (1000-500 μatm)	10:00:00	30822005	5519338	39	25302667
Ind38	10am_F3_Control	brain			501 μatm	10:00:00	41699377	7229548	39	34469829
Ind39	10am_F3_dark	brain			fluctuating pCO2 without ligh (500-1001 μatm)	10:00:00	26915150	4880397	39	22034753
Ind40	10am_F3_flat	brain			1001 μatm	10:00:00	48277897	7562579	40	40715318
Ind41	10am_F3_fluct	brain			fluctuating pCO2 with ligh (500-1001 μatm)	10:00:00	27019630	4350475	39	22669155
Ind42	10am_F3_off	brain			reverse fluctuating pCO2 with ligh (1000-501 μatm)	10:00:00	47254530	7513796	39	39740734
Ind43	10am_F4_Control	brain			502 μatm	10:00:00	27129360	4245932	40	22883428
Ind44	10am_F4_dark	brain			fluctuating pCO2 without ligh (500-1002 μatm)	10:00:00	33618355	4891203	40	28727152
Ind45	10am_F4_flat	brain			1002 μatm	10:00:00	37005787	5880962	40	31124825
Ind46	10am_F4_fluct	brain			fluctuating pCO2 with ligh (500-1002 μatm)	10:00:00	32661379	5102689	40	27558690
Ind47	10am_F4_off	brain			reverse fluctuating pCO2 with ligh (1000-502 μatm)	10:00:00	32291202	4954119	40	27337083
Ind48	10am_F5_Control	brain			503 μatm	10:00:00	34428818	5281345	40	29147473
Ind49	10am_F5_dark	brain			fluctuating pCO2 without ligh (500-1003 μatm)	10:00:00	40235175	5677919	40	34557256
Ind50	10am_F5_fluct	brain			1003 μatm	10:00:00	27545177	4553097	39	22992080
Ind51	10pm_F1_Contol	brain			fluctuating pCO2 with ligh (500-1003 μatm)	10:00:00	38617474	6824902	39	31792572
Ind52	10pm_F1_flat	brain			reverse fluctuating pCO2 with ligh (1000-503 μatm)	10:00:00	32891450	5119150	39	27772300
Ind53	10pm_F1_fluct	brain			504 μatm	10:00:00	45766427	6867766	39	38898661
Ind54	10pm_F1_off	brain			fluctuating pCO2 without ligh (500-1004 μatm)	10:00:00	36025149	5520517	39	30504632
Ind55	10pm_F2_Contol	brain			1004 μatm	10:00:00	35901466	5299232	40	30602234
Ind56	10pm_F2_dark	brain			fluctuating pCO2 with ligh (500-1004 μatm)	10:00:00	37006931	6019322	40	30987609
Ind57	10pm_F2_flat	brain			reverse fluctuating pCO2 with ligh (1000-504 μatm)	10:00:00	31333269	5312706	40	26020563
Ind58	10pm_F2_fluct	brain			505 μatm	10:00:00	30713716	4685715	40	26028001
Ind59	10pm_F2_off	brain			fluctuating pCO2 without ligh (500-1005 μatm)	10:00:00	32297683	5264712	40	27032971
Ind60	10pm_F3_Contol	brain			1005 μatm	10:00:00	32712321	4901738	40	27810583
Ind61	10pm_F3_dark	brain			fluctuating pCO2 with ligh (500-1005 μatm)	10:00:00	38656628	5881632	40	32774996
Ind62	10pm_F3_flat	brain			reverse fluctuating pCO2 with ligh (1000-505 μatm)	10:00:00	37165758	6318250	39	30847508
Ind63	10pm_F3_fluct	brain			506 μatm	10:00:00	30963714	5410531	39	25553183
Ind64	10pm_F3_off	brain			fluctuating pCO2 without ligh (500-1006 μatm)	10:00:00	35373827	5827612	40	29546215
Ind65	10pm_F4_Control	brain			1006 μatm	10:00:00	36700855	6024699	39	30676156
Ind66	10pm_F4_dark	brain			fluctuating pCO2 with ligh (500-1006 μatm)	10:00:00	32640241	5354207	39	27286034
Ind67	10pm_F4_flat	brain			reverse fluctuating pCO2 with ligh (1000-506 μatm)	10:00:00	44944166	6657156	39	38287010
Ind68	10pm_F4_fluct	brain			507 μatm	10:00:00	29573668	5809010	39	23764658
Ind69	10pm_F4_off	brain			fluctuating pCO2 without ligh (500-1007 μatm)	10:00:00	31703634	4751092	39	26952542
Ind70	10pm_F5_Control	brain			1007 μatm	10:00:00	32654463	4809042	40	27845421
Ind71	10pm_F5_dark	brain			fluctuating pCO2 with ligh (500-1007 μatm)	10:00:00	35158408	5327735	40	29830673
Ind72	10pm_F5_flat	brain			reverse fluctuating pCO2 with ligh (1000-507 μatm)	10:00:00	32588570	5001610	40	27586960
Ind73	10pm_F5_fluct	brain			508 μatm	10:00:00	42175390	5843053	40	36332337
Ind74	10pm_F5_off	brain			fluctuating pCO2 without ligh (500-1008 μatm)	10:00:00	33191208	4800780	40	28390428
Ind75	2am_F1_Control	brain			1008 μatm	02:00:00	40891305	5773991	40	35117314
Ind76	2am_F1_dark	brain			fluctuating pCO2 with ligh (500-1008 μatm)	02:00:00	36620757	5682161	40	30938596
Ind77	2am_F1_flat	brain			reverse fluctuating pCO2 with ligh (1000-508 μatm)	02:00:00	40004396	6773967	39	33230429
Ind78	2am_F1_fluct	brain			509 μatm	02:00:00	26371473	4342745	39	22028728
Ind79	2am_F1_off	brain			fluctuating pCO2 without ligh (500-1009 μatm)	02:00:00	34467583	5758589	39	28708994
Ind80	2am_F2_Control	brain			1009 μatm	02:00:00	27960517	4648209	39	23312308
Ind81	2am_F2_dark	brain			fluctuating pCO2 with ligh (500-1009 μatm)	02:00:00	41243432	6685814	40	34557618
Ind82	2am_F2_flat	brain			reverse fluctuating pCO2 with ligh (1000-509 μatm)	02:00:00	25674634	4376602	39	21298032
Ind83	2am_F2_fluct	brain			510 μatm	02:00:00	39108930	5889951	39	33218979
Ind84	2am_F2_off	brain			fluctuating pCO2 without ligh (500-1010 μatm)	02:00:00	42177482	5948388	40	36229094
Ind85	2am_F3_Control	brain			1010 μatm	02:00:00	33498503	4797762	40	28700741
Ind86	2am_F3_dark	brain			fluctuating pCO2 with ligh (500-1010 μatm)	02:00:00	40699703	6109319	40	34590384
Ind87	2am_F3_flat	brain			reverse fluctuating pCO2 with ligh (1000-510 μatm)	02:00:00	38442092	5720211	40	32721881
Ind88	2am_F3_off	brain			511 μatm	02:00:00	37258730	5390543	40	31868187
Ind89	2am_F4_Control	brain			fluctuating pCO2 without ligh (500-1011 μatm)	02:00:00	33352057	4770399	40	28581658
Ind90	2am_F4_dark	brain			1011 μatm	02:00:00	40308817	6382489	40	33926328
Ind91	2am_F4_flat	brain			fluctuating pCO2 with ligh (500-1011 μatm)	02:00:00	31840161	4438450	40	27401711
Ind92	2am_F4_fluct	brain			reverse fluctuating pCO2 with ligh (1000-511 μatm)	02:00:00	45993987	6887895	40	39106092
Ind93	2am_F4_off	brain			512 μatm	02:00:00	43518858	6990922	39	36527936
Ind94	2am_F5_Control	brain			fluctuating pCO2 without ligh (500-1012 μatm)	02:00:00	42675675	6823351	39	35852324
Ind95	2am_F5_dark	brain			1012 μatm	02:00:00	39632353	6552258	39	33080095
Ind96	2am_F5_flat	brain			fluctuating pCO2 with ligh (500-1012 μatm)	02:00:00	29220763	4769199	39	24451564
Ind97	2am_F5_fluct	brain			reverse fluctuating pCO2 with ligh (1000-512 μatm)	02:00:00	33029548	5013438	40	28016110
Ind98	2am_F5_off	brain			513 μatm	02:00:00	41829439	5900413	39	35929026
Ind99	2pm_F1_Control	brain			fluctuating pCO2 without ligh (500-1013 μatm)	02:00:00	37451225	5878267	39	31572958
Ind100	2pm_F1_dark	brain			1013 μatm	02:00:00	33645929	4780526	40	28865403
Ind101	2pm_F1_flat	brain			fluctuating pCO2 with ligh (500-1013 μatm)	02:00:00	41095867	6455772	40	34640095
Ind102	2pm_F1_fluct	brain			reverse fluctuating pCO2 with ligh (1000-513 μatm)	02:00:00	34536697	5264536	40	29272161
Ind103	2pm_F1_off	brain			514 μatm	02:00:00	44168714	6793682	40	37375032
Ind104	2pm_F2_Control	brain			fluctuating pCO2 without ligh (500-1014 μatm)	02:00:00	35680894	5349088	40	30331806
Ind105	2pm_F2_dark	brain			1014 μatm	02:00:00	40556134	6403317	40	34152817
Ind106	2pm_F2_flat	brain			fluctuating pCO2 with ligh (500-1014 μatm)	02:00:00	36149694	5422038	40	30727656
Ind107	2pm_F2_fluct	brain			reverse fluctuating pCO2 with ligh (1000-514 μatm)	02:00:00	44194160	7093454	40	37100706
Ind108	2pm_F2_off	brain			515 μatm	02:00:00	43721693	6918958	39	36802735
Ind109	2pm_F3_Control	brain			fluctuating pCO2 without ligh (500-1015 μatm)	02:00:00	33635291	5585356	39	28049935
Ind110	2pm_F3_dark	brain			1015 μatm	02:00:00	32847088	5353498	39	27493590
Ind111	2pm_F3_flat	brain			fluctuating pCO2 with ligh (500-1015 μatm)	02:00:00	42432554	7769887	39	34662667
Ind112	2pm_F3_fluct	brain			reverse fluctuating pCO2 with ligh (1000-515 μatm)	02:00:00	37007319	5457300	39	31550019
Ind113	2pm_F3_off	brain			516 μatm	02:00:00	31901097	5173032	39	26728065
Ind114	2pm_F4_Control	brain			fluctuating pCO2 without ligh (500-1016 μatm)	02:00:00	35899872	5276496	39	30623376
Ind115	2pm_F4_dark	brain			1016 μatm	02:00:00	44932000	6925503	39	38006497
Ind116	2pm_F4_flat	brain			fluctuating pCO2 with ligh (500-1016 μatm)	02:00:00	33931876	5858806	39	28073070
Ind117	2pm_F4_fluct	brain			reverse fluctuating pCO2 with ligh (1000-516 μatm)	02:00:00	42573596	6628642	39	35944954
Ind118	2pm_F4_off	brain			517 μatm	02:00:00	34633225	5386082	39	29247143
Ind119	2pm_F5_Control	brain			fluctuating pCO2 without ligh (500-1017 μatm)	02:00:00	44208855	6941501	39	37267354
Ind120	2pm_F5_dark	brain			1017 μatm	02:00:00	35620035	5513442	40	30106593
Ind121	2pm_F5_flat	brain			fluctuating pCO2 with ligh (500-1017 μatm)	02:00:00	44629738	6904665	40	37725073
Ind122	2pm_F5_fluct	brain			reverse fluctuating pCO2 with ligh (1000-517 μatm)	02:00:00	41289616	7344984	39	33944632
Ind123	2pm_F5_off	brain			518 μatm	02:00:00	38385947	6506044	39	31879903
Ind124	6am_F1_Control	brain			fluctuating pCO2 without ligh (500-1018 μatm)	06:00:00	35977651	6160996	39	29816655
Ind125	6am_F1_dark	brain			1018 μatm	07:00:00	35112236	5905076	39	29207160
Ind126	6am_F1_flat	brain			fluctuating pCO2 with ligh (500-1018 μatm)	08:00:00	33825759	5046247	39	28779512
Ind127	6am_F1_fluct	brain			reverse fluctuating pCO2 with ligh (1000-518 μatm)	09:00:00	45965656	7024721	39	38940935
Ind128	6am_F1_off	brain			519 μatm	10:00:00	32660132	5477554	39	27182578
Ind129	6am_F2_Control	brain			fluctuating pCO2 without ligh (500-1019 μatm)	11:00:00	33794967	5613984	39	28180983
Ind130	6am_F2_dark	brain			1019 μatm	12:00:00	38921065	5727578	39	33193487
Ind131	6am_F2_flat	brain			fluctuating pCO2 with ligh (500-1019 μatm)	13:00:00	38369226	6331512	39	32037714
Ind132	6am_F2_fluct	brain			reverse fluctuating pCO2 with ligh (1000-519 μatm)	14:00:00	38719543	6332795	39	32386748
Ind133	6am_F2_off	brain			520 μatm	15:00:00	36775345	5659630	39	31115715
Ind134	6am_F3_Control	brain			fluctuating pCO2 without ligh (500-1020 μatm)	16:00:00	40703930	6649855	39	34054075
Ind135	6am_F3_dark	brain			1020 μatm	17:00:00	34700978	5963592	39	28737386
Ind136	6am_F3_flat	brain			fluctuating pCO2 with ligh (500-1020 μatm)	18:00:00	40831922	6445615	40	34386307
Ind137	6am_F3_off	brain			reverse fluctuating pCO2 with ligh (1000-520 μatm)	19:00:00	37764202	6529139	39	31235063
Ind138	6am_F4_Control	brain			521 μatm	20:00:00	30033904	5296521	39	24737383
Ind139	6am_F4_dark	brain			fluctuating pCO2 without ligh (500-1021 μatm)	21:00:00	36982117	6479100	39	30503017
Ind140	6am_F4_flat	brain			1021 μatm	22:00:00	34976857	6139881	39	28836976
Ind141	6am_F4_fluct	brain			fluctuating pCO2 with ligh (500-1021 μatm)	23:00:00	34269479	5505023	39	28764456
Ind142	6am_F4_off	brain			reverse fluctuating pCO2 with ligh (1000-521 μatm)	1900-01-01	30959808	4831873	39	26127935
Ind143	6am_F5_Control	brain			522 μatm	1900-01-01 01:00:00	38444544	6022769	39	32421775
Ind144	6am_F5_dark	brain			fluctuating pCO2 without ligh (500-1022 μatm)	1900-01-01 02:00:00	39266140	6101219	39	33164921
Ind145	6am_F5_flat	brain			1022 μatm	1900-01-01 03:00:00	47151952	8300256	39	38851696
Ind146	6am_F5_fluct	brain			fluctuating pCO2 with ligh (500-1022 μatm)	1900-01-01 04:00:00	36878970	5897390	39	30981580
Ind147	6am_F5_off	brain			reverse fluctuating pCO2 with ligh (1000-522 μatm)	1900-01-01 05:00:00	37765003	6224676	39	31540327
Ind148	6pm_F1_Control	brain			523 μatm	1900-01-01 06:00:00	37176961	6186171	39	30990790
Ind149	6pm_F1_dark	brain			fluctuating pCO2 without ligh (500-1023 μatm)	1900-01-01 07:00:00	39634883	5961506	40	33673377
Ind150	6pm_F1_flat	brain			1023 μatm	1900-01-01 08:00:00	43255550	6973388	40	36282162
Ind151	6pm_F1_fluct	brain			fluctuating pCO2 with ligh (500-1023 μatm)	1900-01-01 09:00:00	45322459	7103492	39	38218967
Ind152	6pm_F1_off	brain			reverse fluctuating pCO2 with ligh (1000-523 μatm)	1900-01-01 10:00:00	36854186	6518727	39	30335459
Ind153	6pm_F2_Control	brain			524 μatm	1900-01-01 11:00:00	44168904	7712558	39	36456346
Ind154	6pm_F2_dark	brain			fluctuating pCO2 without ligh (500-1024 μatm)	1900-01-01 12:00:00	37418595	6488799	39	30929796
Ind155	6pm_F2_flat	brain			1024 μatm	1900-01-01 13:00:00	39302807	6325887	39	32976920
Ind156	6pm_F2_fluct	brain			fluctuating pCO2 with ligh (500-1024 μatm)	1900-01-01 14:00:00	40637403	6289294	39	34348109
Ind157	6pm_F2_off	brain			reverse fluctuating pCO2 with ligh (1000-524 μatm)	1900-01-01 15:00:00	39609512	6696087	39	32913425
Ind158	6pm_F3_Control	brain			525 μatm	1900-01-01 16:00:00	34471741	5877752	39	28593989
Ind159	6pm_F3_dark	brain			fluctuating pCO2 without ligh (500-1025 μatm)	1900-01-01 17:00:00	31996918	5427520	39	26569398
Ind160	6pm_F3_flat	brain			1025 μatm	1900-01-01 18:00:00	39884356	6612711	39	33271645
Ind161	6pm_F3_fluct	brain			fluctuating pCO2 with ligh (500-1025 μatm)	1900-01-01 19:00:00	39920881	6623553	39	33297328
Ind162	6pm_F3_off	brain			reverse fluctuating pCO2 with ligh (1000-525 μatm)	1900-01-01 20:00:00	40740383	7047709	39	33692674
Ind163	6pm_F4_Control	brain			526 μatm	1900-01-01 21:00:00	35504509	5577242	39	29927267
Ind164	6pm_F4_dark	brain			fluctuating pCO2 without ligh (500-1026 μatm)	1900-01-01 22:00:00	42949029	7212395	39	35736634
Ind165	6pm_F4_flat	brain			1026 μatm	1900-01-01 23:00:00	34085657	5405029	39	28680628
Ind166	6pm_F4_fluct	brain			fluctuating pCO2 with ligh (500-1026 μatm)	1900-01-02	40591069	6491748	40	34099321
Ind167	6pm_F4_off	brain			reverse fluctuating pCO2 with ligh (1000-526 μatm)	1900-01-02 01:00:00	38249764	6711130	39	31538634
Ind168	6pm_F5_Control	brain			527 μatm	1900-01-02 02:00:00	37922172	6261665	39	31660507
Ind169	6pm_F5_dark	brain			fluctuating pCO2 without ligh (500-1027 μatm)	1900-01-02 03:00:00	38081715	6993952	39	31087763
Ind170	6pm_F5_flat	brain			1027 μatm	1900-01-02 04:00:00	36367806	6157276	39	30210530
Ind171	6pm_F5_fluct	brain			fluctuating pCO2 with ligh (500-1027 μatm)	1900-01-02 05:00:00	35630428	6041445	39	29588983
Ind172	6pm_F5_off	brain			reverse fluctuating pCO2 with ligh (1000-527 μatm)	1900-01-02 06:00:00	40457608	6781202	39	33676406
Ind173	SF1-1-C-brain	brain	PRJNA311159	Laboratory	414 μatm	10-12 AM	27473498	1565415	37	25908083
Ind174	SF1-1-D-brain	brain			754 μatm	10-12 AM	27427502	3061948	36	24365554
Ind175	SF1-1-T-brain	brain			754 μatm	10-12 AM	25059841	1168452	38	23891389
Ind176	SF1-2-C-brain	brain			414 μatm	10-12 AM	27180857	1504312	37	25676545
Ind177	SF1-2-D-brain	brain			754 μatm	10-12 AM	28366546	3320621	36	25045925
Ind178	SF1-2-T-brain	brain			754 μatm	10-12 AM	28884314	1358144	38	27526170
Ind179	SF1-3-C-brain	brain			414 μatm	10-12 AM	29477949	2718708	36	26759241
Ind180	SF1-3-D-brain	brain			754 μatm	10-12 AM	30195739	3515050	36	26680689
Ind181	SF1-3-T-brain	brain			754 μatm	10-12 AM	26790544	1277902	37	25512642
Ind182	SF2-1-C-brain	brain			414 μatm	10-12 AM	28579132	1780681	37	26798451
Ind183	SF2-1-D-brain	brain			754 μatm	10-12 AM	33887586	3780279	36	30107307
Ind184	SF2-1-T-brain	brain			754 μatm	10-12 AM	31643785	1538264	38	30105521
Ind185	SF2-2-C-brain	brain			414 μatm	10-12 AM	29145888	2012385	37	27133503
Ind186	SF2-2-D-brain	brain			754 μatm	10-12 AM	33684251	3782598	36	29901653
Ind187	SF2-2-T-brain	brain			754 μatm	10-12 AM	28977958	1342580	37	27635378
Ind188	SF2-3-C-brain	brain			414 μatm	10-12 AM	27401389	1683905	37	25717484
Ind189	SF2-3-D-brain	brain			754 μatm	10-12 AM	34002786	3842178	36	30160608
Ind190	SF2-3-T-brain	brain			754 μatm	10-12 AM	30453035	1385560	38	29067475
Ind191	SF3-1-C-brain	brain			414 μatm	10-12 AM	26102120	1464700	37	24637420
Ind192	SF3-1-D-brain	brain			754 μatm	10-12 AM	37354583	4418180	36	32936403
Ind193	SF3-1-T-brain	brain			754 μatm	10-12 AM	30275617	1835384	37	28440233
Ind194	SF3-2-C-brain	brain			414 μatm	10-12 AM	25432981	1426294	37	24006687
Ind195	SF3-2-D-brain	brain			754 μatm	10-12 AM	38082923	4329479	36	33753444
Ind196	SF3-2-T-brain	brain			754 μatm	10-12 AM	26558708	1527890	37	25030818
Ind197	SF3-3-C-brain	brain			414 μatm	10-12 AM	31235325	3057867	36	28177458
Ind198	SF3-3-D-brain	brain			754 μatm	10-12 AM	33435962	3898371	36	29537591
Ind199	SF3-3-T-brain	brain			754 μatm	10-12 AM	26261703	2489279	36	23772424
Ind200	TF1-1-C-brain	brain			414 μatm	10-12 AM	28452539	1589709	37	26862830
Ind201	TF1-1-D-brain	brain			754 μatm	10-12 AM	30444255	3547828	36	26896427
Ind202	TF1-1-T-brain	brain			754 μatm	10-12 AM	27625451	1353590	38	26271861
Ind203	TF1-2-C-brain	brain			414 μatm	10-12 AM	29609527	1636963	37	27972564
Ind204	TF1-2-D-brain	brain			754 μatm	10-12 AM	25905788	2934323	36	22971465
Ind205	TF1-2-T-brain	brain			754 μatm	10-12 AM	30131120	1367373	37	28763747
Ind206	TF1-3-C-brain	brain			414 μatm	10-12 AM	31175197	3039372	36	28135825
Ind207	TF1-3-D-brain	brain			754 μatm	10-12 AM	31314745	3723372	36	27591373
Ind208	TF1-3-T-brain	brain			754 μatm	10-12 AM	28825905	1319828	37	27506077
Ind209	TF2-1-C-brain	brain			414 μatm	10-12 AM	27627883	2645090	36	24982793
Ind210	TF2-1-D-brain	brain			754 μatm	10-12 AM	28205055	3170443	36	25034612
Ind211	TF2-1-T-brain	brain			754 μatm	10-12 AM	29969340	1854178	37	28115162
Ind212	TF2-2-C-brain	brain			414 μatm	10-12 AM	29211920	1724865	37	27487055
Ind213	TF2-2-D-brain	brain			754 μatm	10-12 AM	34265155	3956434	36	30308721
Ind214	TF2-2-T-brain	brain			754 μatm	10-12 AM	31375493	1997082	37	29378411
Ind215	TF2-3-C-brain	brain			414 μatm	10-12 AM	31693378	1914090	37	29779288
Ind216	TF2-3-D-brain	brain			754 μatm	10-12 AM	38214536	4374552	36	33839984
Ind217	TF2-3-T-brain	brain			754 μatm	10-12 AM	26208230	2496059	36	23712171
Ind218	TF3-1-C-brain	brain			414 μatm	10-12 AM	29849969	1810097	37	28039872
Ind219	TF3-1-D-brain	brain			754 μatm	10-12 AM	31728696	3656689	36	28072007
Ind220	TF3-1-T-brain	brain			754 μatm	10-12 AM	29016027	2674303	36	26341724
Ind221	TF3-2-C-brain	brain			414 μatm	10-12 AM	32634251	2108610	37	30525641
Ind222	TF3-2-D-brain	brain			754 μatm	10-12 AM	31356016	3938070	36	27417946
Ind223	TF3-2-T-brain	brain			754 μatm	10-12 AM	26161855	2443185	36	23718670
Ind224	TF3-3-C-brain	brain			414 μatm	10-12 AM	31310409	1958002	37	29352407
Ind225	TF3-3-D-brain	brain			754 μatm	10-12 AM	31012765	3745072	36	27267693
Ind226	TF3-3-T-brain	brain			754 μatm	10-12 AM	27554927	2678641	36	24876286

## Sheet: Table S2
Table S2. Alignment rate per individuals to Acanthochromis polyacanthus genome.
Sample name	Overall alignment rate (%)
Apoly10	88.94
Apoly21	87.13
Apoly23	86.68
Apoly24	87.69
Apoly26	87.52
Apoly27	87.56
Apoly28	84.26
Apoly29	86.37
Apoly2	82.85
Apoly30	85.78
Apoly31	88.48
Apoly34	89.83
Apoly35	87.73
Apoly3	87.16
Apoly41	84.54
Apoly43	87.19
Apoly44	83.71
Apoly45	85.4
Apoly46	84.89
Apoly47	83.26
Apoly48	82.43
Apoly4	83.09
Apoly5	50.54
Apoly6	87.52
Apoly7	86.35
Apoly8	86.63
Apoly9	89.14
10am_F1_Control	87.94
10am_F1_dark	87.04
10am_F1_flat	88.01
10am_F1_fluct	87.5
10am_F1_off	85.21
10am_F2_Control	87.42
10am_F2_dark	85.14
10am_F2_flat	87.63
10am_F2_fluct	86.37
10am_F2_off	87.03
10am_F3_Control	88.16
10am_F3_dark	82.11
10am_F3_flat	86.04
10am_F3_fluct	85.63
10am_F3_off	85.31
10am_F4_Control	86.49
10am_F4_dark	85.71
10am_F4_flat	86.7
10am_F4_fluct	85.46
10am_F4_off	85.85
10am_F5_Control	88.03
10am_F5_dark	86.25
10am_F5_fluct	86.84
10pm_F1_Contol	85.76
10pm_F1_flat	85.49
10pm_F1_fluct	84.45
10pm_F1_off	83.98
10pm_F2_Contol	86.1
10pm_F2_dark	85.16
10pm_F2_flat	85.16
10pm_F2_fluct	86.57
10pm_F2_off	85.49
10pm_F3_Contol	85.72
10pm_F3_dark	87.72
10pm_F3_flat	86.94
10pm_F3_fluct	85.82
10pm_F3_off	87.17
10pm_F4_Control	87.57
10pm_F4_dark	85.5
10pm_F4_flat	87.46
10pm_F4_fluct	87.74
10pm_F4_off	87.44
10pm_F5_Control	88.01
10pm_F5_dark	85.75
10pm_F5_flat	87.19
10pm_F5_fluct	87.28
10pm_F5_off	86.08
2am_F1_Control	89.39
2am_F1_dark	86.49
2am_F1_flat	86.63
2am_F1_fluct	87.19
2am_F1_off	85.45
2am_F2_Control	88.76
2am_F2_dark	86.56
2am_F2_flat	85.79
2am_F2_fluct	85.49
2am_F2_off	85.52
2am_F3_Control	86.87
2am_F3_dark	86.64
2am_F3_flat	87.95
2am_F3_off	83.34
2am_F4_Control	89.01
2am_F4_dark	88.54
2am_F4_flat	88.83
2am_F4_fluct	88.29
2am_F4_off	88.76
2am_F5_Control	88.18
2am_F5_dark	87.85
2am_F5_flat	87.18
2am_F5_fluct	87.21
2am_F5_off	87.03
2pm_F1_Control	88.05
2pm_F1_dark	86.79
2pm_F1_flat	85.86
2pm_F1_fluct	87.28
2pm_F1_off	87.47
2pm_F2_Control	88.44
2pm_F2_dark	85.98
2pm_F2_flat	87.66
2pm_F2_fluct	84.8
2pm_F2_off	88.61
2pm_F3_Control	87.28
2pm_F3_dark	87.46
2pm_F3_flat	85.95
2pm_F3_fluct	87.02
2pm_F3_off	84.47
2pm_F4_Control	88.1
2pm_F4_dark	82.14
2pm_F4_flat	87.26
2pm_F4_fluct	87.11
2pm_F4_off	86.98
2pm_F5_Control	88.77
2pm_F5_dark	86.14
2pm_F5_flat	87.16
2pm_F5_fluct	86.98
2pm_F5_off	84.48
6am_F1_Control	86.23
6am_F1_dark	86.79
6am_F1_flat	83.84
6am_F1_fluct	84.87
6am_F1_off	86.78
6am_F2_Control	83.94
6am_F2_dark	83.83
6am_F2_flat	86.74
6am_F2_fluct	86.39
6am_F2_off	86.66
6am_F3_Control	84.58
6am_F3_dark	84.92
6am_F3_flat	86.23
6am_F3_off	85.24
6am_F4_Control	87.08
6am_F4_dark	86.34
6am_F4_flat	85.58
6am_F4_fluct	85.95
6am_F4_off	86.5
6am_F5_Control	85.74
6am_F5_dark	85.03
6am_F5_flat	86.7
6am_F5_fluct	84.9
6am_F5_off	84.77
6pm_F1_Control	86.12
6pm_F1_dark	85.13
6pm_F1_flat	86.09
6pm_F1_fluct	86.93
6pm_F1_off	85.89
6pm_F2_Control	85.81
6pm_F2_dark	86.1
6pm_F2_flat	84.43
6pm_F2_fluct	87.3
6pm_F2_off	86.85
6pm_F3_Control	85.64
6pm_F3_dark	85.64
6pm_F3_flat	84.85
6pm_F3_fluct	86.29
6pm_F3_off	85.59
6pm_F4_Control	88.01
6pm_F4_dark	87.47
6pm_F4_flat	87.78
6pm_F4_fluct	87.24
6pm_F4_off	87.32
6pm_F5_Control	87.45
6pm_F5_dark	85.74
6pm_F5_flat	87.17
6pm_F5_fluct	82.98
6pm_F5_off	85.52
SF1-1-C-brain	83.29
SF1-1-D-brain	83.59
SF1-1-T-brain	82.34
SF1-2-C-brain	82.66
SF1-2-D-brain	82.87
SF1-2-T-brain	83.78
SF1-3-C-brain	82.57
SF1-3-D-brain	83.97
SF1-3-T-brain	82.98
SF2-1-C-brain	85.23
SF2-1-D-brain	83.55
SF2-1-T-brain	83.58
SF2-2-C-brain	82.92
SF2-2-D-brain	79.54
SF2-2-T-brain	84.74
SF2-3-C-brain	81.36
SF2-3-D-brain	85.62
SF2-3-T-brain	84.53
SF3-1-C-brain	83.22
SF3-1-D-brain	83.93
SF3-1-T-brain	84.87
SF3-2-C-brain	84.18
SF3-2-D-brain	84.55
SF3-2-T-brain	86.4
SF3-3-C-brain	81.73
SF3-3-D-brain	83.74
SF3-3-T-brain	87.87
TF1-1-C-brain	85.37
TF1-1-D-brain	86.43
TF1-1-T-brain	80.82
TF1-2-C-brain	84.47
TF1-2-D-brain	82.21
TF1-2-T-brain	82.1
TF1-3-C-brain	84.79
TF1-3-D-brain	85.12
TF1-3-T-brain	82.35
TF2-1-C-brain	84.18
TF2-1-D-brain	85.58
TF2-1-T-brain	84.15
TF2-2-C-brain	84.82
TF2-2-D-brain	87.14
TF2-2-T-brain	85.58
TF2-3-C-brain	85.22
TF2-3-D-brain	86.14
TF2-3-T-brain	82.67
TF3-1-C-brain	85.46
TF3-1-D-brain	86.95
TF3-1-T-brain	86.49
TF3-2-C-brain	83.2
TF3-2-D-brain	86.43
TF3-2-T-brain	87.37
TF3-3-C-brain	84.41
TF3-3-D-brain	83.87
TF3-3-T-brain	79.87

## Sheet: Table S3
Table S3. 3,272 intergenic lncRNA genes (lincRNAs) used in downstream analysis
LincRNA_gene	Chr	Start	End	Type	Transcript_Number	Closest_Gene_Number	Closest_coding_gene	Orientation	Orthologous with at lest one of other fish species	Description of neighbouring coding genes
MSTRG.20030	000085F	1044950	1045338	intergenic	1	1	maker-000085F-pred_gff_snap_masked-gene-10.11	strand_unknow	Non-Othologous	-
MSTRG.39673	000470F	202576	204677	intergenic	1	1	maker-000470F-pred_gff_AUGUSTUS-gene-1.14	sense (same_strand)	Non-Othologous	ZSWM2_MOUSE:E3 ubiquitin- ligase Zswim2
MSTRG.9434	000025F	3168750	3169109	intergenic	1	1	maker-000025F-pred_gff_AUGUSTUS-gene-32.37	strand_unknow	Non-Othologous	ZSA5B_HUMAN:Zinc finger and SCAN domain-containing 5B
MSTRG.36309	000335F	411952	414493	intergenic	120	1	maker-000335F-pred_gff_AUGUSTUS-gene-5.94	sense (same_strand)	Non-Othologous	-
MSTRG.32607	000248F	492759	492994	intergenic	1	1	maker-000248F-pred_gff_AUGUSTUS-gene-5.16	strand_unknow	Non-Othologous	-
MSTRG.36995	000358F	446974	447311	intergenic	1	1	maker-000358F-pred_gff_AUGUSTUS-gene-4.3	strand_unknow	Orthologous	ZRAB2_CHICK:Zinc finger Ran-binding domain-containing 2
MSTRG.6216	000015F	2420897	2421355	intergenic	1	1	maker-000015F-pred_gff_AUGUSTUS-gene-24.0	strand_unknow	Non-Othologous	ZPLD1_SALSA:Zona pellucida-like domain-containing 1
MSTRG.37203	000365F	74194	74957	intergenic	1	1	maker-000365F-pred_gff_AUGUSTUS-gene-4.94	strand_unknow	Non-Othologous	ZNT2_MOUSE:Zinc transporter 2
MSTRG.38345	000403F	256970	257570	intergenic	1	1	maker-000403F-pred_gff_genemark-gene-3.107	strand_unknow	Non-Othologous	ZNRF1_DANRE:E3 ubiquitin- ligase znrf1
MSTRG.18664	000076F	503942	504570	intergenic	1	1	maker-000076F-pred_gff_AUGUSTUS-gene-5.38	strand_unknow	Non-Othologous	ZNF23_HUMAN:Zinc finger 23
MSTRG.30510	000204F	375832	398731	intergenic	1	1	maker-000204F-pred_gff_AUGUSTUS-gene-3.3	strand_unknow	Orthologous	ZN862_HUMAN:Zinc finger 862
MSTRG.37191	000364F	457102	457383	intergenic	1	1	maker-000364F-pred_gff_snap_masked-gene-4.19	strand_unknow	Non-Othologous	ZN862_HUMAN:Zinc finger 862
MSTRG.28828	000179F	1344592	1346637	intergenic	1	1	maker-000179F-pred_gff_AUGUSTUS-gene-13.3	sense (same_strand)	Non-Othologous	-
MSTRG.29068	000183F	773374	773764	intergenic	1	1	maker-000183F-pred_gff_AUGUSTUS-gene-7.2	strand_unknow	Non-Othologous	ZN709_HUMAN:Zinc finger 709
MSTRG.40718	000540F	94396	96445	intergenic	1	1	maker-000540F-pred_gff_AUGUSTUS-gene-0.12	antisense (divergent)	Non-Othologous	ZN638_MOUSE:Zinc finger 638
MSTRG.31233	000219F	1049577	1049811	intergenic	1	1	maker-000219F-pred_gff_AUGUSTUS-gene-12.79	strand_unknow	Non-Othologous	ZN609_HUMAN:Zinc finger 609
MSTRG.42634	000865F	19350	19921	intergenic	1	1	maker-000865F-pred_gff_AUGUSTUS-gene-0.1	strand_unknow	Non-Othologous	-
MSTRG.31235	000219F	1047607	1047940	intergenic	1	1	maker-000219F-pred_gff_AUGUSTUS-gene-12.79	strand_unknow	Non-Othologous	ZN609_HUMAN:Zinc finger 609
MSTRG.33935	000276F	437367	438520	intergenic	1	1	maker-000276F-pred_gff_AUGUSTUS-gene-4.5	antisense (convergent)	Non-Othologous	ZN596_HUMAN:Zinc finger 596
MSTRG.31182	000217F	1115457	1115748	intergenic	1	1	maker-000217F-pred_gff_AUGUSTUS-gene-11.35	strand_unknow	Non-Othologous	-
MSTRG.40173	000498F	84560	87801	intergenic	1	1	maker-000498F-pred_gff_AUGUSTUS-gene-0.8	antisense (convergent)	Non-Othologous	ZN513_MOUSE:Zinc finger 513
MSTRG.41937	000694F	22541	44845	intergenic	3	1	maker-000694F-pred_gff_genemark-gene-0.7	sense (same_strand)	Non-Othologous	-
MSTRG.29994	000196F	1106707	1107107	intergenic	1	1	maker-000196F-pred_gff_AUGUSTUS-gene-11.38	strand_unknow	Non-Othologous	-
MSTRG.6473	000016F	2544354	2544711	intergenic	1	1	maker-000016F-pred_gff_AUGUSTUS-gene-25.0	strand_unknow	Non-Othologous	ZN513_MOUSE:Zinc finger 513
MSTRG.5649	000013F	8029530	8029945	intergenic	1	1	maker-000013F-pred_gff_AUGUSTUS-gene-80.39	strand_unknow	Non-Othologous	-
MSTRG.40363	000514F	111227	111593	intergenic	1	1	maker-000514F-pred_gff_AUGUSTUS-gene-1.2	strand_unknow	Non-Othologous	ZN318_MOUSE:Zinc finger 318 (Fragment)
MSTRG.20911	000091F	2188626	2189295	intergenic	1	1	maker-000091F-pred_gff_AUGUSTUS-gene-23.14	strand_unknow	Non-Othologous	ZN235_MOUSE:Zinc finger 235
MSTRG.14799	000049F	2423841	2424313	intergenic	1	1	maker-000049F-pred_gff_AUGUSTUS-gene-27.75	antisense (divergent)	Non-Othologous	ZN197_HUMAN:Zinc finger 197
MSTRG.38813	000423F	147673	148004	intergenic	1	1	maker-000423F-pred_gff_AUGUSTUS-gene-3.61	strand_unknow	Non-Othologous	ZMYM4_HUMAN:Zinc finger MYM-type 4
MSTRG.15085	000052F	347951	348206	intergenic	1	1	maker-000052F-pred_gff_AUGUSTUS-gene-4.31	strand_unknow	Non-Othologous	-
MSTRG.7561	000019F	7179	7422	intergenic	1	1	maker-000019F-pred_gff_genemark-gene-0.7	strand_unknow	Non-Othologous	ZMYM1_HUMAN:Zinc finger MYM-type 1
MSTRG.33061	000257F	997219	1000044	intergenic	44	1	maker-000257F-pred_gff_AUGUSTUS-gene-9.15	strand_unknow	Non-Othologous	-
MSTRG.1404	000002F	4387431	4389445	intergenic	1	1	maker-000002F-pred_gff_AUGUSTUS-gene-44.16	strand_unknow	Non-Othologous	ZMY19_RAT:Zinc finger MYND domain-containing 19
MSTRG.33383	000264F	131139	134249	intergenic	4	1	maker-000264F-pred_gff_snap_masked-gene-3.42	antisense (divergent)	Non-Othologous	ZER1_HUMA:N zer-1 homolog
MSTRG.17311	000066F	2705425	2708256	intergenic	1	1	maker-000066F-pred_gff_AUGUSTUS-gene-27.28	strand_unknow	Non-Othologous	ZDHC3_HUMAN:Palmitoyltransferase ZDHHC3
MSTRG.37591	000378F	351184	353837	intergenic	2	1	maker-000378F-pred_gff_AUGUSTUS-gene-4.107	sense (same_strand)	Non-Othologous	ZC3H1_HUMAN:Zinc finger C3H1 domain-containing
MSTRG.14720	000049F	310099	310390	intergenic	1	1	maker-000049F-pred_gff_AUGUSTUS-gene-4.11	strand_unknow	Non-Othologous	ZBT49_HUMAN:Zinc finger and BTB domain-containing 49
MSTRG.13319	000040F	2191519	2191956	intergenic	1	1	maker-000040F-pred_gff_AUGUSTUS-gene-22.6	strand_unknow	Non-Othologous	ZBT44_HUMAN:Zinc finger and BTB domain-containing 44
MSTRG.1863	000003F	4728615	4732199	intergenic	1	1	maker-000003F-pred_gff_AUGUSTUS-gene-47.5	sense (same_strand)	Orthologous	ZBT34_HUMAN:Zinc finger and BTB domain-containing 34
MSTRG.38174	000398F	455832	456351	intergenic	1	1	maker-000398F-pred_gff_AUGUSTUS-gene-3.11	strand_unknow	Non-Othologous	-
MSTRG.19000	000078F	514066	516098	intergenic	1	1	maker-000078F-pred_gff_AUGUSTUS-gene-7.49	strand_unknow	Non-Othologous	-
MSTRG.26238	000149F	125094	125356	intergenic	1	1	maker-000149F-pred_gff_snap_masked-gene-1.14	strand_unknow	Non-Othologous	-
MSTRG.4329	000008F	8192601	8192831	intergenic	1	1	maker-000008F-pred_gff_AUGUSTUS-gene-82.11	strand_unknow	Non-Othologous	ZBT20_HUMAN:Zinc finger and BTB domain-containing 20
MSTRG.4328	000008F	8194087	8194355	intergenic	1	1	maker-000008F-pred_gff_AUGUSTUS-gene-82.11	strand_unknow	Non-Othologous	ZBT20_HUMAN:Zinc finger and BTB domain-containing 20
MSTRG.42898	000971F	1208	4934	intergenic	4	1	maker-000971F-pred_gff_AUGUSTUS-gene-0.0	antisense (divergent)	Non-Othologous	-
MSTRG.3176	000006F	2449135	2451140	intergenic	1	1	maker-000006F-pred_gff_AUGUSTUS-gene-24.4	sense (same_strand)	Non-Othologous	ZBT11_HUMAN:Zinc finger and BTB domain-containing 11
MSTRG.33149	000259F	482590	482893	intergenic	1	1	maker-000259F-pred_gff_AUGUSTUS-gene-5.40	strand_unknow	Non-Othologous	ZBED1_HUMAN:Zinc finger BED domain-containing 1
MSTRG.18056	000072F	187865	189407	intergenic	1	1	maker-000072F-pred_gff_genemark-gene-1.8	strand_unknow	Non-Othologous	-
MSTRG.20441	000088F	1931716	1932000	intergenic	1	1	maker-000088F-pred_gff_AUGUSTUS-gene-19.0	strand_unknow	Non-Othologous	-
MSTRG.41077	000583F	16343	28345	intergenic	2	1	maker-000583F-pred_gff_AUGUSTUS-gene-0.5	strand_unknow	Non-Othologous	-
MSTRG.30363	000202F	1379732	1382807	intergenic	6	1	maker-000202F-pred_gff_AUGUSTUS-gene-14.28	antisense (divergent)	Non-Othologous	-
MSTRG.33152	000259F	502584	502997	intergenic	1	1	maker-000259F-pred_gff_AUGUSTUS-gene-5.40	strand_unknow	Non-Othologous	ZBED1_HUMAN:Zinc finger BED domain-containing 1
MSTRG.41338	000614F	70600	71272	intergenic	1	1	maker-000614F-pred_gff_AUGUSTUS-gene-0.8	strand_unknow	Non-Othologous	ZBED1_HUMAN:Zinc finger BED domain-containing 1
MSTRG.8267	000022F	1339175	1341804	intergenic	1	1	maker-000022F-pred_gff_AUGUSTUS-gene-16.52	strand_unknow	Non-Othologous	Z3H7B_HUMAN:Zinc finger CCCH domain-containing 7B
MSTRG.84	000000F	2363598	2363917	intergenic	1	1	maker-000000F-pred_gff_genemark-gene-23.9	strand_unknow	Non-Othologous	Z385D_HUMAN:Zinc finger 385D
MSTRG.26087	000146F	1553855	1554392	intergenic	1	1	maker-000146F-pred_gff_AUGUSTUS-gene-16.21	strand_unknow	Non-Othologous	-
MSTRG.41550	000637F	56840	60465	intergenic	1	1	maker-000637F-pred_gff_AUGUSTUS-gene-0.8	strand_unknow	Non-Othologous	-
MSTRG.14214	000046F	2779725	2780060	intergenic	1	1	maker-000046F-pred_gff_snap_masked-gene-29.43	strand_unknow	Non-Othologous	Z385A_HUMAN:Zinc finger 385A
MSTRG.7042	000017F	5042561	5046784	intergenic	2	1	maker-000017F-pred_gff_AUGUSTUS-gene-50.20	antisense (divergent)	Non-Othologous	Z286A_HUMAN:Zinc finger 286A
MSTRG.37679	000382F	258988	259549	intergenic	1	1	maker-000382F-pred_gff_genemark-gene-4.124	strand_unknow	Non-Othologous	YRD6_CAEEL:Uncharacterized protein K02A2.6
MSTRG.41307	000612F	68544	71641	intergenic	1	1	maker-000612F-pred_gff_AUGUSTUS-gene-0.5	strand_unknow	Non-Othologous	-
MSTRG.29251	000187F	540840	547661	intergenic	2	1	maker-000187F-pred_gff_AUGUSTUS-gene-6.32	strand_unknow	Orthologous	YNG2_KLULA:Chromatin modification-related YNG2
MSTRG.29250	000187F	556513	557025	intergenic	1	1	maker-000187F-pred_gff_AUGUSTUS-gene-6.32	strand_unknow	Non-Othologous	YNG2_KLULA:Chromatin modification-related YNG2
MSTRG.15654	000055F	966688	966932	intergenic	1	1	maker-000055F-pred_gff_AUGUSTUS-gene-11.13	strand_unknow	Non-Othologous	YIPF4_HUMA:N YIPF4
MSTRG.29803	000194F	864691	866410	intergenic	3	1	maker-000194F-pred_gff_AUGUSTUS-gene-9.37	antisense (divergent)	Non-Othologous	YIPF3_DANR:E YIPF3
MSTRG.19395	000081F	1263008	1264892	intergenic	1	1	maker-000081F-pred_gff_AUGUSTUS-gene-13.25	antisense (divergent)	Non-Othologous	YIF1B_DANR:E YIF1B
MSTRG.23778	000121F	132424	133288	intergenic	1	1	maker-000121F-pred_gff_AUGUSTUS-gene-4.44	strand_unknow	Non-Othologous	YAP1_ORYLA:Transcriptional coactivator YAP1
MSTRG.5028	000011F	2951967	2952809	intergenic	1	1	maker-000011F-pred_gff_AUGUSTUS-gene-29.1	strand_unknow	Non-Othologous	YAF2_MOUSEY:Y1-associated factor 2
MSTRG.42782	000925F	14308	19069	intergenic	1	1	maker-000925F-pred_gff_genemark-gene-0.23	strand_unknow	Non-Othologous	-
MSTRG.39721	000472F	106089	107166	intergenic	1	1	maker-000472F-pred_gff_AUGUSTUS-gene-1.149	strand_unknow	Non-Othologous	Y258_HAEI:N glycosyltransferase HI_0258
MSTRG.24717	000130F	591225	592141	intergenic	2	1	maker-000130F-pred_gff_AUGUSTUS-gene-5.16	strand_unknow	Non-Othologous	Y0266_DICDI:Uncharacterized protein DDB_G0290685
MSTRG.17783	000069F	3048882	3049125	intergenic	1	1	maker-000069F-pred_gff_AUGUSTUS-gene-30.1	strand_unknow	Non-Othologous	XPR1_XENTR:Xenotropic and polytropic retrovirus receptor 1 homolog
MSTRG.22691	000110F	81129	82807	intergenic	1	1	maker-000110F-pred_gff_AUGUSTUS-gene-2.12	strand_unknow	Orthologous	XPR1_DANRE:Xenotropic and polytropic retrovirus receptor 1 homolog
MSTRG.22692	000110F	86134	86727	intergenic	1	1	maker-000110F-pred_gff_AUGUSTUS-gene-2.12	strand_unknow	Non-Othologous	XPR1_DANRE:Xenotropic and polytropic retrovirus receptor 1 homolog
MSTRG.34806	000296F	434850	435541	intergenic	1	1	maker-000296F-pred_gff_AUGUSTUS-gene-4.2	strand_unknow	Non-Othologous	XPOT_DANRE:Exportin-T
MSTRG.32370	000239F	1037849	1038480	intergenic	1	1	maker-000239F-pred_gff_genemark-gene-10.85	strand_unknow	Non-Othologous	-
MSTRG.32905	000255F	498213	500133	intergenic	1	1	maker-000255F-pred_gff_AUGUSTUS-gene-5.49	strand_unknow	Non-Othologous	XPO7_HUMAN:Exportin-7
MSTRG.2220	000004F	1364112	1368246	intergenic	1	1	maker-000004F-pred_gff_AUGUSTUS-gene-14.18	sense (same_strand)	Orthologous	XPO5_HUMAN:Exportin-5
MSTRG.40434	000522F	151431	151660	intergenic	1	1	maker-000522F-pred_gff_AUGUSTUS-gene-0.14	strand_unknow	Non-Othologous	-
MSTRG.41412	000624F	3398	10284	intergenic	3	1	maker-000624F-pred_gff_AUGUSTUS-gene-0.1	antisense (divergent)	Orthologous	-
MSTRG.42392	000788F	34801	35119	intergenic	1	1	maker-000788F-pred_gff_AUGUSTUS-gene-0.1	strand_unknow	Non-Othologous	XMRK_XIPMA:Melanoma receptor tyrosine- kinase
MSTRG.10955	000030F	696548	697354	intergenic	1	1	maker-000030F-pred_gff_AUGUSTUS-gene-8.24	antisense (convergent)	Non-Othologous	-
MSTRG.20119	000085F	2123458	2123771	intergenic	1	1	maker-000085F-pred_gff_AUGUSTUS-gene-22.12	strand_unknow	Non-Othologous	-
MSTRG.33688	000271F	34063	34491	intergenic	3	1	maker-000271F-pred_gff_snap_masked-gene-5.138	antisense (divergent)	Non-Othologous	XMRK_XIPMA:Melanoma receptor tyrosine- kinase
MSTRG.42647	000867F	34073	35181	intergenic	1	1	maker-000867F-pred_gff_AUGUSTUS-gene-0.4	strand_unknow	Non-Othologous	-
MSTRG.33689	000271F	35879	36682	intergenic	1	1	maker-000271F-pred_gff_snap_masked-gene-5.138	strand_unknow	Non-Othologous	XMRK_XIPMA:Melanoma receptor tyrosine- kinase
MSTRG.31631	000227F	473421	475242	intergenic	1	1	maker-000227F-pred_gff_AUGUSTUS-gene-4.3	strand_unknow	Non-Othologous	XKR8_GASACX:K-related 8
MSTRG.13898	000044F	5420682	5420908	intergenic	1	1	maker-000044F-pred_gff_AUGUSTUS-gene-54.71	strand_unknow	Non-Othologous	XKR4_HUMANX:K-related 4
MSTRG.35030	000301F	281182	281578	intergenic	1	1	maker-000301F-pred_gff_genemark-gene-3.22	strand_unknow	Non-Othologous	-
MSTRG.27811	000166F	1311832	1312123	intergenic	1	1	maker-000166F-pred_gff_AUGUSTUS-gene-14.2	strand_unknow	Non-Othologous	XIRP2_MOUSE:Xin actin-binding repeat-containing 2
MSTRG.26982	000156F	1951840	1968517	intergenic	1	1	maker-000156F-pred_gff_AUGUSTUS-gene-18.2	strand_unknow	Non-Othologous	XCT_MOUSE:Cystine glutamate transporter
MSTRG.41955	000698F	58073	59133	intergenic	1	1	maker-000698F-pred_gff_snap_masked-gene-0.44	strand_unknow	Non-Othologous	-
MSTRG.20408	000088F	759199	759981	intergenic	1	1	maker-000088F-pred_gff_AUGUSTUS-gene-7.11	strand_unknow	Non-Othologous	WSB1_TAKRUW:D repeat and SOCS box-containing 1
MSTRG.39991	000490F	10185	10490	intergenic	1	1	maker-000490F-pred_gff_genemark-gene-1.46	strand_unknow	Non-Othologous	-
MSTRG.41975	000701F	74462	75124	intergenic	1	1	maker-000701F-pred_gff_AUGUSTUS-gene-0.5	strand_unknow	Non-Othologous	WRN_XENLA:Werner syndrome ATP-dependent helicase homolog
MSTRG.41972	000701F	48878	50531	intergenic	1	1	maker-000701F-pred_gff_AUGUSTUS-gene-0.5	strand_unknow	Non-Othologous	WRN_XENLA:Werner syndrome ATP-dependent helicase homolog
MSTRG.14368	000047F	473814	474200	intergenic	1	1	maker-000047F-pred_gff_genemark-gene-5.22	antisense (divergent)	Non-Othologous	-
MSTRG.7699	000019F	3671341	3671740	intergenic	1	1	maker-000019F-pred_gff_AUGUSTUS-gene-36.5	strand_unknow	Non-Othologous	WNT7B_CHIC:K Wnt-7b
MSTRG.7698	000019F	3670812	3671093	intergenic	1	1	maker-000019F-pred_gff_AUGUSTUS-gene-36.5	strand_unknow	Non-Othologous	WNT7B_CHIC:K Wnt-7b
MSTRG.7700	000019F	3672304	3673117	intergenic	1	1	maker-000019F-pred_gff_AUGUSTUS-gene-36.5	strand_unknow	Non-Othologous	WNT7B_CHIC:K Wnt-7b
MSTRG.20014	000084F	4036824	4038255	intergenic	2	1	maker-000084F-pred_gff_AUGUSTUS-gene-39.10	antisense (convergent)	Non-Othologous	-
MSTRG.24882	000131F	207028	208109	intergenic	1	1	maker-000131F-pred_gff_AUGUSTUS-gene-2.12	strand_unknow	Non-Othologous	WNT6_MOUS:E Wnt-6
MSTRG.25693	000141F	1657365	1657943	intergenic	1	1	maker-000141F-pred_gff_AUGUSTUS-gene-19.40	strand_unknow	Non-Othologous	WNT3A_CHIC:K Wnt-3a
MSTRG.10028	000027F	1642633	1642850	intergenic	1	1	maker-000027F-pred_gff_AUGUSTUS-gene-17.12	strand_unknow	Non-Othologous	WNT2B_CHIC:K Wnt-2b
MSTRG.10385	000028F	2598520	2598844	intergenic	1	1	maker-000028F-pred_gff_AUGUSTUS-gene-26.11	strand_unknow	Non-Othologous	WNT2_DANR:E Wnt-2
MSTRG.10386	000028F	2599301	2599695	intergenic	1	1	maker-000028F-pred_gff_AUGUSTUS-gene-26.11	strand_unknow	Non-Othologous	WNT2_DANR:E Wnt-2
MSTRG.3276	000006F	6838938	6844815	intergenic	1	1	maker-000006F-pred_gff_AUGUSTUS-gene-69.7	sense (same_strand)	Non-Othologous	WLS_CHIC:K wntless homolog
MSTRG.38584	000411F	183062	183703	intergenic	1	1	maker-000411F-pred_gff_AUGUSTUS-gene-3.93	strand_unknow	Non-Othologous	WHRN_MOUSE:Whirlin
MSTRG.38589	000411F	415405	415937	intergenic	1	1	maker-000411F-pred_gff_AUGUSTUS-gene-3.3	strand_unknow	Non-Othologous	WHRN_MOUSE:Whirlin
MSTRG.18029	000070F	4398277	4399737	intergenic	1	1	maker-000070F-pred_gff_AUGUSTUS-gene-44.13	strand_unknow	Non-Othologous	-
MSTRG.14998	000051F	3230270	3231136	intergenic	1	1	maker-000051F-pred_gff_snap_masked-gene-32.7	strand_unknow	Non-Othologous	WHRN_HUMAN:Whirlin
MSTRG.15002	000051F	3232681	3237923	intergenic	1	1	maker-000051F-pred_gff_snap_masked-gene-32.7	strand_unknow	Non-Othologous	WHRN_HUMAN:Whirlin
MSTRG.20104	000085F	1903147	1904796	intergenic	1	1	maker-000085F-pred_gff_AUGUSTUS-gene-19.8	strand_unknow	Non-Othologous	WDR26_XENTRW:D repeat-containing 26
MSTRG.20103	000085F	1875247	1876433	intergenic	1	1	maker-000085F-pred_gff_AUGUSTUS-gene-19.8	strand_unknow	Non-Othologous	WDR26_XENTRW:D repeat-containing 26
MSTRG.42562	000840F	20011	23307	intergenic	3	1	maker-000840F-pred_gff_AUGUSTUS-gene-0.3	strand_unknow	Non-Othologous	-
MSTRG.38383	000404F	434103	436526	intergenic	2	1	maker-000404F-pred_gff_AUGUSTUS-gene-3.2	strand_unknow	Non-Othologous	WASL_RAT:Neural Wiskott-Aldrich syndrome
MSTRG.7986	000020F	4208149	4208682	intergenic	1	1	maker-000020F-pred_gff_AUGUSTUS-gene-42.16	strand_unknow	Non-Othologous	VWA1_RA:Tvon Willebrand factor A domain-containing 1
MSTRG.21539	000097F	3952	6672	intergenic	1	1	maker-000097F-pred_gff_AUGUSTUS-gene-5.72	antisense (convergent)	Non-Othologous	-
MSTRG.7985	000020F	4204984	4205372	intergenic	1	1	maker-000020F-pred_gff_AUGUSTUS-gene-42.16	strand_unknow	Non-Othologous	VWA1_RA:Tvon Willebrand factor A domain-containing 1
MSTRG.40535	000530F	50188	50689	intergenic	1	1	maker-000530F-pred_gff_AUGUSTUS-gene-0.3	strand_unknow	Non-Othologous	-
MSTRG.19119	000078F	3132842	3133335	intergenic	1	1	maker-000078F-pred_gff_AUGUSTUS-gene-33.34	strand_unknow	Non-Othologous	VTM2A_MOUSE:V-set and transmembrane domain-containing 2A
MSTRG.40281	000508F	51147	51705	intergenic	5	1	maker-000508F-pred_gff_AUGUSTUS-gene-0.5	sense (same_strand)	Non-Othologous	-
MSTRG.19120	000078F	3134923	3135306	intergenic	1	1	maker-000078F-pred_gff_AUGUSTUS-gene-33.34	strand_unknow	Non-Othologous	VTM2A_MOUSE:V-set and transmembrane domain-containing 2A
MSTRG.26324	000149F	2150706	2156721	intergenic	1	1	maker-000149F-pred_gff_genemark-gene-22.73	sense (same_strand)	Non-Othologous	VTC1A_DANRE:V-type proton ATPase subunit C 1-A
MSTRG.23806	000121F	1096767	1097540	intergenic	1	1	maker-000121F-pred_gff_AUGUSTUS-gene-11.45	strand_unknow	Non-Othologous	VSXL2_HUMAN:V-set and immunoglobulin domain-containing 10-like 2
MSTRG.31537	000226F	82645	82857	intergenic	1	1	maker-000226F-pred_gff_AUGUSTUS-gene-0.6	strand_unknow	Non-Othologous	-
MSTRG.6519	000016F	3383359	3383884	intergenic	1	1	maker-000016F-pred_gff_genemark-gene-33.30	strand_unknow	Orthologous	VSX2_MOUSE:Visual system homeobox 2
MSTRG.8293	000022F	1950623	1951122	intergenic	1	1	maker-000022F-pred_gff_genemark-gene-20.13	strand_unknow	Non-Othologous	-
MSTRG.28402	000174F	608089	615232	intergenic	2	1	maker-000174F-pred_gff_snap_masked-gene-6.39	strand_unknow	Non-Othologous	-
MSTRG.29869	000194F	1431694	1432300	intergenic	6	1	maker-000194F-pred_gff_AUGUSTUS-gene-14.2	strand_unknow	Non-Othologous	VSX1_DANRE:Visual system homeobox 1
MSTRG.17070	000065F	25473	27710	intergenic	1	1	maker-000065F-pred_gff_genemark-gene-7.84	sense (same_strand)	Non-Othologous	-
MSTRG.32381	000240F	205014	205520	intergenic	1	1	maker-000240F-pred_gff_AUGUSTUS-gene-3.0	strand_unknow	Non-Othologous	VRK2_MOUSE:Serine threonine- kinase VRK2
MSTRG.33923	000276F	351712	352176	intergenic	1	1	maker-000276F-pred_gff_snap_masked-gene-3.7	strand_unknow	Orthologous	VP37C_HUMAN:Vacuolar sorting-associated 37C
MSTRG.21381	000096F	840079	840408	intergenic	1	1	maker-000096F-pred_gff_AUGUSTUS-gene-8.0	strand_unknow	Non-Othologous	VP37A_MOUSE:Vacuolar sorting-associated 37A
MSTRG.40999	000578F	24119	24521	intergenic	1	1	maker-000578F-pred_gff_genemark-gene-0.31	sense (same_strand)	Non-Othologous	-
MSTRG.9011	000024F	2596974	2615674	intergenic	4	1	maker-000024F-pred_gff_AUGUSTUS-gene-26.0	sense (same_strand)	Non-Othologous	-
MSTRG.41882	000688F	1812	2222	intergenic	1	1	maker-000688F-pred_gff_genemark-gene-0.36	strand_unknow	Non-Othologous	VMAT1_HUMAN:Chromaffin granule amine transporter
MSTRG.11888	000033F	3501994	3503826	intergenic	2	1	maker-000033F-pred_gff_genemark-gene-35.22	antisense (divergent)	Non-Othologous	VMA5A_MOUS:Evon Willebrand factor A domain-containing 5A
MSTRG.19127	000078F	3496566	3496810	intergenic	1	1	maker-000078F-pred_gff_genemark-gene-35.33	strand_unknow	Non-Othologous	VL96_IR:V1 ubiquitin thioesterase L96
MSTRG.19125	000078F	3455640	3455986	intergenic	1	1	maker-000078F-pred_gff_genemark-gene-35.33	strand_unknow	Non-Othologous	VL96_IR:V1 ubiquitin thioesterase L96
MSTRG.38974	000432F	331975	332374	intergenic	1	1	maker-000432F-pred_gff_AUGUSTUS-gene-2.8	strand_unknow	Non-Othologous	-
MSTRG.15700	000055F	2355966	2356297	intergenic	1	1	maker-000055F-pred_gff_genemark-gene-23.9	strand_unknow	Non-Othologous	VKIND_MOUS:E very KIND
MSTRG.27211	000159F	2056886	2057208	intergenic	1	1	maker-000159F-pred_gff_AUGUSTUS-gene-20.0	strand_unknow	Non-Othologous	VIPR2_MOUSE:Vasoactive intestinal polypeptide receptor 2
MSTRG.27213	000159F	2063072	2063606	intergenic	1	1	maker-000159F-pred_gff_AUGUSTUS-gene-20.0	strand_unknow	Non-Othologous	VIPR2_MOUSE:Vasoactive intestinal polypeptide receptor 2
MSTRG.22601	000109F	972932	973205	intergenic	1	1	maker-000109F-pred_gff_AUGUSTUS-gene-10.35	strand_unknow	Non-Othologous	VIAAT_XENTR:Vesicular inhibitory amino acid transporter
MSTRG.41259	000605F	16168	16629	intergenic	1	1	maker-000605F-pred_gff_snap_masked-gene-0.9	strand_unknow	Non-Othologous	VGLL2_MOUSE:Transcription cofactor vestigial 2
MSTRG.41257	000605F	18661	19003	intergenic	1	1	maker-000605F-pred_gff_snap_masked-gene-0.9	strand_unknow	Non-Othologous	VGLL2_MOUSE:Transcription cofactor vestigial 2
MSTRG.38426	000406F	22490	22909	intergenic	1	1	maker-000406F-pred_gff_AUGUSTUS-gene-1.3	strand_unknow	Non-Othologous	-
MSTRG.9582	000025F	6013309	6013747	intergenic	1	1	maker-000025F-pred_gff_AUGUSTUS-gene-60.0	strand_unknow	Non-Othologous	VGFR4_DANRE:Vascular endothelial growth factor receptor kdr-like
MSTRG.33466	000266F	809255	809785	intergenic	1	1	maker-000266F-pred_gff_snap_masked-gene-8.22	strand_unknow	Non-Othologous	VGF_BOVIN:Neurosecretory VGF
MSTRG.18564	000074F	2844617	2844875	intergenic	1	1	maker-000074F-pred_gff_snap_masked-gene-28.25	strand_unknow	Non-Othologous	-
MSTRG.18185	000072F	3623615	3626757	intergenic	1	1	maker-000072F-pred_gff_AUGUSTUS-gene-36.2	antisense (convergent)	Non-Othologous	-
MSTRG.20272	000087F	2270366	2272304	intergenic	2	1	maker-000087F-pred_gff_AUGUSTUS-gene-22.2	antisense (convergent)	Non-Othologous	VEGFC_HUMAN:Vascular endothelial growth factor C
MSTRG.40899	000565F	56303	57265	intergenic	1	1	maker-000565F-pred_gff_AUGUSTUS-gene-0.2	strand_unknow	Non-Othologous	VCAM1_HUMAN:Vascular cell adhesion 1
MSTRG.14323	000046F	4795125	4797016	intergenic	1	1	maker-000046F-pred_gff_AUGUSTUS-gene-49.29	strand_unknow	Non-Othologous	VAS1_BOVIN:V-type proton ATPase subunit S1
MSTRG.14033	000045F	5187635	5193755	intergenic	1	1	maker-000045F-pred_gff_AUGUSTUS-gene-53.32	strand_unknow	Non-Othologous	V26BL_DANRE:Vacuolar sorting-associated 26B-like
MSTRG.5020	000011F	2673228	2673460	intergenic	1	1	maker-000011F-pred_gff_AUGUSTUS-gene-26.3	strand_unknow	Non-Othologous	V1AR_MICMA:Vasopressin V1a receptor
MSTRG.42645	000867F	31452	31714	intergenic	1	1	maker-000867F-pred_gff_AUGUSTUS-gene-0.4	strand_unknow	Non-Othologous	-
MSTRG.41294	000611F	94314	94995	intergenic	1	1	maker-000611F-pred_gff_snap_masked-gene-0.36	strand_unknow	Non-Othologous	-
MSTRG.1007	000001F	10697366	10699401	intergenic	2	1	maker-000001F-pred_gff_genemark-gene-109.17	sense (same_strand)	Non-Othologous	UTRO_HUMAN:Utrophin
MSTRG.35148	000304F	9560	9921	intergenic	1	1	maker-000304F-pred_gff_snap_masked-gene-0.25	strand_unknow	Non-Othologous	-
MSTRG.5918	000014F	5377087	5377414	intergenic	1	1	maker-000014F-pred_gff_AUGUSTUS-gene-54.8	strand_unknow	Non-Othologous	UT2_RABIT:Urea transporter 2
MSTRG.37240	000367F	1242	7191	intergenic	2	1	maker-000367F-pred_gff_AUGUSTUS-gene-4.115	strand_unknow	Non-Othologous	-
MSTRG.9400	000025F	1887654	1888350	intergenic	1	1	maker-000025F-pred_gff_AUGUSTUS-gene-19.15	strand_unknow	Non-Othologous	-
MSTRG.39018	000434F	236555	237156	intergenic	1	1	maker-000434F-pred_gff_genemark-gene-2.10	strand_unknow	Non-Othologous	-
MSTRG.12784	000038F	5209030	5212374	intergenic	1	1	maker-000038F-pred_gff_AUGUSTUS-gene-52.0	strand_unknow	Non-Othologous	USH2A_MOUSE:Usherin
MSTRG.32544	000247F	73535	73859	intergenic	1	1	maker-000247F-pred_gff_AUGUSTUS-gene-5.102	strand_unknow	Non-Othologous	UR2R_RAT:Urotensin-2 receptor
MSTRG.11609	000032F	2899925	2905328	intergenic	1	1	maker-000032F-pred_gff_genemark-gene-30.18	strand_unknow	Non-Othologous	UN5BB_XENLA:Netrin receptor UNC5B-b
MSTRG.7616	000019F	1543847	1544145	intergenic	1	1	maker-000019F-pred_gff_genemark-gene-20.58	strand_unknow	Non-Othologous	UN13C_RA:T unc-13 homolog C
MSTRG.42215	000753F	14114	14814	intergenic	1	1	maker-000753F-pred_gff_genemark-gene-0.16	strand_unknow	Non-Othologous	UN13C_RA:T unc-13 homolog C
MSTRG.7617	000019F	1488535	1489739	intergenic	1	1	maker-000019F-pred_gff_genemark-gene-20.58	strand_unknow	Non-Othologous	UN13C_RA:T unc-13 homolog C
MSTRG.13143	000039F	5095643	5095901	intergenic	1	1	maker-000039F-pred_gff_AUGUSTUS-gene-52.19	strand_unknow	Non-Othologous	UN13B_RA:T unc-13 homolog B
MSTRG.19619	000082F	2389150	2389485	intergenic	1	1	maker-000082F-pred_gff_AUGUSTUS-gene-25.15	strand_unknow	Non-Othologous	UN13A_RA:T unc-13 homolog A
MSTRG.17048	000064F	4179438	4182218	intergenic	1	1	maker-000064F-pred_gff_snap_masked-gene-42.15	antisense (divergent)	Non-Othologous	-
MSTRG.42694	000891F	552	1333	intergenic	1	1	maker-000891F-pred_gff_snap_masked-gene-0.9	strand_unknow	Non-Othologous	-
MSTRG.20481	000088F	3394524	3397511	intergenic	1	1	maker-000088F-pred_gff_AUGUSTUS-gene-37.101	antisense (convergent)	Non-Othologous	ULK2_HUMAN:Serine threonine- kinase ULK2
MSTRG.15378	000053F	3505680	3505909	intergenic	1	1	maker-000053F-pred_gff_AUGUSTUS-gene-36.18	strand_unknow	Non-Othologous	UFSP2_HUMAN:Ufm1-specific protease 2
MSTRG.42688	000887F	7034	7903	intergenic	1	1	maker-000887F-pred_gff_genemark-gene-0.13	strand_unknow	Non-Othologous	-
MSTRG.26675	000153F	526052	526267	intergenic	1	1	maker-000153F-pred_gff_genemark-gene-5.5	strand_unknow	Non-Othologous	UFL1_DANRE:E3 UFM1- ligase 1
MSTRG.1819	000003F	3415907	3425221	intergenic	1	1	maker-000003F-pred_gff_AUGUSTUS-gene-35.23	sense (same_strand)	Orthologous	UD2A1_HUMANUD:P-glucuronosyltransferase 2A1
MSTRG.31661	000227F	718828	720081	intergenic	1	1	maker-000227F-pred_gff_AUGUSTUS-gene-7.0	strand_unknow	Non-Othologous	-
MSTRG.28950	000181F	837878	839016	intergenic	1	1	maker-000181F-pred_gff_AUGUSTUS-gene-8.1	strand_unknow	Non-Othologous	UBXN4_HUMANUB:X domain-containing 4
MSTRG.31181	000217F	1102786	1103474	intergenic	1	1	maker-000217F-pred_gff_AUGUSTUS-gene-11.35	strand_unknow	Non-Othologous	-
MSTRG.35386	000311F	541775	542110	intergenic	1	1	maker-000311F-pred_gff_AUGUSTUS-gene-6.52	sense (same_strand)	Non-Othologous	-
MSTRG.19710	000083F	275977	276962	intergenic	1	1	maker-000083F-pred_gff_genemark-gene-4.67	strand_unknow	Non-Othologous	-
MSTRG.13289	000040F	1547695	1547928	intergenic	1	1	maker-000040F-pred_gff_AUGUSTUS-gene-16.29	strand_unknow	Non-Othologous	UBS3B_MOUSE:Ubiquitin-associated and SH3 domain-containing B
MSTRG.13291	000040F	1585715	1589491	intergenic	2	1	maker-000040F-pred_gff_AUGUSTUS-gene-16.29	sense (same_strand)	Orthologous	UBS3B_MOUSE:Ubiquitin-associated and SH3 domain-containing B
MSTRG.11411	000031F	4111054	4113738	intergenic	1	1	maker-000031F-pred_gff_AUGUSTUS-gene-41.14	antisense (convergent)	Non-Othologous	UBP8_HUMAN:Ubiquitin carboxyl-terminal hydrolase 8
MSTRG.35302	000308F	69012	69359	intergenic	1	1	maker-000308F-pred_gff_genemark-gene-2.43	strand_unknow	Non-Othologous	-
MSTRG.38076	000394F	173918	174204	intergenic	1	1	maker-000394F-pred_gff_AUGUSTUS-gene-3.76	strand_unknow	Non-Othologous	UBP22_DANRE:Ubiquitin carboxyl-terminal hydrolase 22
MSTRG.28563	000175F	1230749	1231904	intergenic	2	1	maker-000175F-pred_gff_AUGUSTUS-gene-13.6	antisense (divergent)	Non-Othologous	UBP13_DANRE:Ubiquitin carboxyl-terminal hydrolase 13
MSTRG.42941	000998F	30014	32459	intergenic	1	1	maker-000998F-pred_gff_AUGUSTUS-gene-0.3	strand_unknow	Non-Othologous	-
MSTRG.25156	000133F	2459095	2459480	intergenic	1	1	maker-000133F-pred_gff_snap_masked-gene-23.42	strand_unknow	Non-Othologous	-
MSTRG.9564	000025F	5714426	5714732	intergenic	1	1	maker-000025F-pred_gff_AUGUSTUS-gene-58.44	strand_unknow	Non-Othologous	UBL3_HUMAN:Ubiquitin 3
MSTRG.13628	000041F	3961291	3963921	intergenic	1	1	maker-000041F-pred_gff_AUGUSTUS-gene-40.30	strand_unknow	Non-Othologous	UBF1_MOUSE:Nucleolar transcription factor 1
MSTRG.22238	000104F	2749374	2751058	intergenic	1	1	maker-000104F-pred_gff_AUGUSTUS-gene-29.85	antisense (convergent)	Non-Othologous	UBE2A_MOUSE:Ubiquitin-conjugating enzyme E2 A
MSTRG.8925	000024F	1479300	1479535	intergenic	1	1	maker-000024F-pred_gff_AUGUSTUS-gene-15.6	strand_unknow	Non-Othologous	UBAD2_HUMANUB:A-like domain-containing 2
MSTRG.28799	000179F	1074536	1081859	intergenic	1	1	maker-000179F-pred_gff_AUGUSTUS-gene-11.15	sense (same_strand)	Non-Othologous	UB2G1_RAT:Ubiquitin-conjugating enzyme E2 G1
MSTRG.11502	000032F	14594	15836	intergenic	1	1	maker-000032F-pred_gff_AUGUSTUS-gene-5.114	strand_unknow	Non-Othologous	-
MSTRG.34217	000282F	429715	430684	intergenic	1	1	maker-000282F-pred_gff_AUGUSTUS-gene-5.12	strand_unknow	Non-Othologous	-
MSTRG.42935	000995F	23408	24402	intergenic	1	1	maker-000995F-pred_gff_AUGUSTUS-gene-0.0	strand_unknow	Non-Othologous	-
MSTRG.85	000000F	2444045	2444254	intergenic	1	1	maker-000000F-pred_gff_AUGUSTUS-gene-25.4	strand_unknow	Non-Othologous	UB2E2_HUMAN:Ubiquitin-conjugating enzyme E2 E2
MSTRG.37262	000369F	25329	28519	intergenic	1	1	maker-000369F-pred_gff_AUGUSTUS-gene-4.88	strand_unknow	Non-Othologous	-
MSTRG.35890	000323F	555022	556162	intergenic	1	1	maker-000323F-pred_gff_AUGUSTUS-gene-5.0	strand_unknow	Non-Othologous	UAP1L_DANREUD:P-N-acetylhexosamine pyrophosphorylase 1
MSTRG.7524	000018F	7375506	7376309	intergenic	1	1	maker-000018F-pred_gff_AUGUSTUS-gene-73.4	strand_unknow	Non-Othologous	TYY1_HUMAN:Transcriptional repressor YY1
MSTRG.25900	000144F	627882	628842	intergenic	1	1	maker-000144F-pred_gff_AUGUSTUS-gene-7.8	strand_unknow	Non-Othologous	-
MSTRG.7525	000018F	7377004	7377432	intergenic	1	1	maker-000018F-pred_gff_AUGUSTUS-gene-73.4	strand_unknow	Orthologous	TYY1_HUMAN:Transcriptional repressor YY1
MSTRG.15201	000052F	3490526	3492008	intergenic	1	1	maker-000052F-pred_gff_genemark-gene-35.35	sense (same_strand)	Non-Othologous	TXD15_XENLA:Thioredoxin domain-containing 15
MSTRG.42624	000858F	42049	42287	intergenic	1	1	maker-000858F-pred_gff_AUGUSTUS-gene-0.12	strand_unknow	Non-Othologous	TVA3_MOUSE:T-cell receptor alpha chain V region CTL-F3
MSTRG.30721	000208F	1225557	1225962	intergenic	1	1	maker-000208F-pred_gff_snap_masked-gene-12.1	strand_unknow	Non-Othologous	-
MSTRG.42446	000801F	10981	11415	intergenic	1	1	maker-000801F-pred_gff_AUGUSTUS-gene-0.1	strand_unknow	Non-Othologous	TVA3_MOUSE:T-cell receptor alpha chain V region CTL-F3
MSTRG.42447	000801F	11740	11964	intergenic	1	1	maker-000801F-pred_gff_AUGUSTUS-gene-0.1	strand_unknow	Non-Othologous	TVA3_MOUSE:T-cell receptor alpha chain V region CTL-F3
MSTRG.41346	000616F	23863	24201	intergenic	1	1	maker-000616F-pred_gff_AUGUSTUS-gene-0.2	strand_unknow	Non-Othologous	TVA3_MOUSE:T-cell receptor alpha chain V region CTL-F3
MSTRG.29434	000189F	409581	411593	intergenic	1	1	maker-000189F-pred_gff_AUGUSTUS-gene-6.40	sense (same_strand)	Non-Othologous	TVA2_HUMAN:T-cell receptor alpha chain V region CTL-L17
MSTRG.42625	000858F	28546	34269	intergenic	3	1	maker-000858F-pred_gff_AUGUSTUS-gene-0.5	strand_unknow	Orthologous	TVA1_RABIT:T-cell receptor alpha chain V region RL-5
MSTRG.42206	000751F	44468	45230	intergenic	1	1	maker-000751F-pred_gff_AUGUSTUS-gene-0.14	strand_unknow	Non-Othologous	TVA1_RABIT:T-cell receptor alpha chain V region RL-5
MSTRG.42620	000858F	21303	21716	intergenic	1	1	maker-000858F-pred_gff_AUGUSTUS-gene-0.5	strand_unknow	Non-Othologous	TVA1_RABIT:T-cell receptor alpha chain V region RL-5
MSTRG.40826	000556F	93437	93716	intergenic	1	1	maker-000556F-pred_gff_AUGUSTUS-gene-0.18	strand_unknow	Non-Othologous	TVA1_RABIT:T-cell receptor alpha chain V region RL-5
MSTRG.29437	000189F	429102	437692	intergenic	1	1	maker-000189F-pred_gff_snap_masked-gene-6.46	sense (same_strand)	Non-Othologous	TVA1_RABIT:T-cell receptor alpha chain V region RL-5
MSTRG.26637	000152F	1044326	1045348	intergenic	1	1	maker-000152F-pred_gff_genemark-gene-10.1	strand_unknow	Non-Othologous	-
MSTRG.32725	000250F	554106	554844	intergenic	1	1	maker-000250F-pred_gff_AUGUSTUS-gene-5.5	strand_unknow	Non-Othologous	-
MSTRG.42445	000801F	31401	31958	intergenic	1	1	maker-000801F-pred_gff_AUGUSTUS-gene-0.5	strand_unknow	Non-Othologous	TVA1_RABIT:T-cell receptor alpha chain V region RL-5
MSTRG.3241	000006F	5447838	5467538	intergenic	1	1	maker-000006F-pred_gff_genemark-gene-55.13	strand_unknow	Non-Othologous	-
MSTRG.16919	000064F	621738	623135	intergenic	5	1	maker-000064F-pred_gff_AUGUSTUS-gene-6.5	strand_unknow	Non-Othologous	-
MSTRG.42451	000801F	52830	53035	intergenic	1	1	maker-000801F-pred_gff_genemark-gene-0.23	strand_unknow	Non-Othologous	TVA1_HUMAN:T-cell receptor alpha chain V region HPB-MLT (Fragment)
MSTRG.34040	000278F	84669	85240	intergenic	1	1	maker-000278F-pred_gff_AUGUSTUS-gene-1.11	strand_unknow	Non-Othologous	TUT4_HUMAN:Terminal uridylyltransferase 4
MSTRG.29742	000194F	49430	50061	intergenic	1	1	maker-000194F-pred_gff_AUGUSTUS-gene-5.125	strand_unknow	Non-Othologous	-
MSTRG.31411	000223F	1132416	1132686	intergenic	1	1	maker-000223F-pred_gff_snap_masked-gene-12.55	strand_unknow	Non-Othologous	-
MSTRG.25172	000134F	227368	271129	intergenic	1	1	maker-000134F-pred_gff_snap_masked-gene-4.60	strand_unknow	Non-Othologous	TULP1_HUMAN:Tubby-related 1
MSTRG.7934	000020F	2860953	2861178	intergenic	1	1	maker-000020F-pred_gff_AUGUSTUS-gene-28.2	strand_unknow	Non-Othologous	TTL10_MOUS:E polyglycylase TTLL10
MSTRG.26240	000149F	155184	155415	intergenic	1	1	maker-000149F-pred_gff_AUGUSTUS-gene-5.69	strand_unknow	Non-Othologous	TTK_DANRE:Dual specificity kinase Ttk
MSTRG.39786	000476F	143414	147395	intergenic	1	1	maker-000476F-pred_gff_AUGUSTUS-gene-1.1	strand_unknow	Non-Othologous	-
MSTRG.907	000001F	8004343	8004686	intergenic	1	1	maker-000001F-pred_gff_AUGUSTUS-gene-82.60	strand_unknow	Non-Othologous	-
MSTRG.5820	000014F	2727355	2727604	intergenic	1	1	maker-000014F-pred_gff_AUGUSTUS-gene-30.47	strand_unknow	Non-Othologous	TTC37_HUMAN:Tetratricopeptide repeat 37
MSTRG.42289	000768F	45657	46244	intergenic	1	1	maker-000768F-pred_gff_AUGUSTUS-gene-0.5	strand_unknow	Non-Othologous	TSR2_DANRE:Pre-rRNA-processing TSR2 homolog
MSTRG.7168	000017F	7956665	7956962	intergenic	1	1	maker-000017F-pred_gff_genemark-gene-79.25	strand_unknow	Non-Othologous	TSP3A_DANRE:Thrombospondin-3a
MSTRG.7376	000018F	4931859	4932359	intergenic	1	1	maker-000018F-pred_gff_AUGUSTUS-gene-50.40	strand_unknow	Non-Othologous	TSP1_XENLA:Thrombospondin-1
MSTRG.36436	000339F	211898	212273	intergenic	1	1	maker-000339F-pred_gff_AUGUSTUS-gene-4.37	strand_unknow	Non-Othologous	-
MSTRG.9633	000025F	7299094	7299384	intergenic	1	1	maker-000025F-pred_gff_AUGUSTUS-gene-73.0	strand_unknow	Non-Othologous	TSN7_MOUSE:Tetraspanin-7
MSTRG.30672	000206F	1452972	1453244	intergenic	1	1	maker-000206F-pred_gff_AUGUSTUS-gene-13.8	strand_unknow	Non-Othologous	TSN15_MOUSE:Tetraspanin-15
MSTRG.18367	000073F	3504031	3510751	intergenic	1	1	maker-000073F-pred_gff_AUGUSTUS-gene-35.0	antisense (divergent)	Non-Othologous	TSN_MOUSE:Translin
MSTRG.36627	000343F	464878	495462	intergenic	1	1	maker-000343F-pred_gff_genemark-gene-4.8	strand_unknow	Orthologous	-
MSTRG.5352	000013F	470330	471099	intergenic	1	1	maker-000013F-pred_gff_AUGUSTUS-gene-5.7	sense (same_strand)	Non-Othologous	TSH3_HUMAN:Teashirt homolog 3
MSTRG.21566	000097F	1487503	1502118	intergenic	1	1	maker-000097F-pred_gff_AUGUSTUS-gene-15.2	strand_unknow	Non-Othologous	TSH1_DANRE:Teashirt homolog 1
MSTRG.26034	000146F	352349	352560	intergenic	1	1	maker-000146F-pred_gff_genemark-gene-4.29	strand_unknow	Non-Othologous	-
MSTRG.34748	000287F	477519	485864	intergenic	2	1	maker-000287F-pred_gff_AUGUSTUS-gene-5.66	sense (same_strand)	Non-Othologous	TSEAR_MOUSE:Thrombospondin-type laminin G domain and EAR repeat-containing
MSTRG.12868	000039F	130984	131452	intergenic	1	1	maker-000039F-pred_gff_AUGUSTUS-gene-3.98	strand_unknow	Non-Othologous	TSC1_HUMAN:Hamartin
MSTRG.32612	000248F	569571	570869	intergenic	1	1	maker-000248F-pred_gff_AUGUSTUS-gene-7.45	strand_unknow	Non-Othologous	-
MSTRG.7456	000018F	6230981	6231298	intergenic	1	1	maker-000018F-pred_gff_AUGUSTUS-gene-62.2	strand_unknow	Non-Othologous	-
MSTRG.40085	000494F	187103	188603	intergenic	50	1	maker-000494F-pred_gff_AUGUSTUS-gene-1.7	antisense (convergent)	Non-Othologous	-
MSTRG.42324	000776F	14722	15363	intergenic	1	1	maker-000776F-pred_gff_AUGUSTUS-gene-0.1	strand_unknow	Non-Othologous	-
MSTRG.41200	000599F	82715	83999	intergenic	1	1	maker-000599F-pred_gff_snap_masked-gene-0.24	strand_unknow	Non-Othologous	-
MSTRG.32002	000234F	308145	309204	intergenic	1	1	maker-000234F-pred_gff_AUGUSTUS-gene-3.9	strand_unknow	Non-Othologous	TRPM4_MOUSE:Transient receptor potential cation channel subfamily M member 4
MSTRG.36972	000358F	37284	37642	intergenic	1	1	maker-000358F-pred_gff_snap_masked-gene-1.5	strand_unknow	Non-Othologous	-
MSTRG.33140	000259F	314345	315203	intergenic	1	1	maker-000259F-pred_gff_snap_masked-gene-4.41	strand_unknow	Non-Othologous	-
MSTRG.32001	000234F	260364	260805	intergenic	1	1	maker-000234F-pred_gff_AUGUSTUS-gene-3.9	strand_unknow	Non-Othologous	TRPM4_MOUSE:Transient receptor potential cation channel subfamily M member 4
MSTRG.5799	000014F	2318731	2319576	intergenic	1	1	maker-000014F-pred_gff_AUGUSTUS-gene-23.20	strand_unknow	Non-Othologous	TRPM3_HUMAN:Transient receptor potential cation channel subfamily M member 3
MSTRG.5795	000014F	2321120	2321437	intergenic	1	1	maker-000014F-pred_gff_AUGUSTUS-gene-23.20	strand_unknow	Non-Othologous	TRPM3_HUMAN:Transient receptor potential cation channel subfamily M member 3
MSTRG.42885	000966F	4138	4596	intergenic	1	1	maker-000966F-pred_gff_AUGUSTUS-gene-0.3	strand_unknow	Orthologous	-
MSTRG.23784	000121F	159371	160045	intergenic	1	1	maker-000121F-pred_gff_AUGUSTUS-gene-1.0	antisense (divergent)	Non-Othologous	TRPC6_BOVIN:Short transient receptor potential channel 6
MSTRG.4807	000010F	7059330	7060093	intergenic	1	1	maker-000010F-pred_gff_AUGUSTUS-gene-71.8	sense (same_strand)	Non-Othologous	TRPA1_RAT:Transient receptor potential cation channel subfamily A member 1
MSTRG.42377	000784F	56699	57343	intergenic	1	1	maker-000784F-pred_gff_AUGUSTUS-gene-0.7	strand_unknow	Non-Othologous	-
MSTRG.24394	000127F	1094464	1094669	intergenic	1	1	maker-000127F-pred_gff_AUGUSTUS-gene-11.30	strand_unknow	Orthologous	TRM7_HUMA:N tRNA (cytidine(32) guanosine(34)-2 -O)-methyltransferase
MSTRG.18706	000076F	1230101	1230359	intergenic	1	1	maker-000076F-pred_gff_AUGUSTUS-gene-12.3	strand_unknow	Non-Othologous	TRM44_XENLA:Probable tRNA (uracil-O(2)-)-methyltransferase
MSTRG.41609	000646F	2684	2910	intergenic	1	1	maker-000646F-pred_gff_snap_masked-gene-0.29	strand_unknow	Non-Othologous	-
MSTRG.810	000001F	4910181	4910525	intergenic	1	1	maker-000001F-pred_gff_AUGUSTUS-gene-49.2	strand_unknow	Non-Othologous	TRIB2_HUMAN:Tribbles homolog 2
MSTRG.28725	000177F	1398967	1399451	intergenic	1	1	maker-000177F-pred_gff_AUGUSTUS-gene-17.122	strand_unknow	Non-Othologous	TRIA1_HUMANT:P53-regulated inhibitor of apoptosis 1
MSTRG.38348	000403F	269659	271559	intergenic	2	1	maker-000403F-pred_gff_AUGUSTUS-gene-3.98	strand_unknow	Non-Othologous	TRI69_RAT:E3 ubiquitin- ligase TRIM69
MSTRG.38349	000403F	274054	275164	intergenic	1	1	maker-000403F-pred_gff_AUGUSTUS-gene-3.98	strand_unknow	Non-Othologous	TRI69_RAT:E3 ubiquitin- ligase TRIM69
MSTRG.37206	000365F	174305	174597	intergenic	1	1	maker-000365F-pred_gff_AUGUSTUS-gene-4.82	strand_unknow	Non-Othologous	TRI54_MOUSE:Tripartite motif-containing 54
MSTRG.19667	000082F	3512861	3516620	intergenic	1	1	maker-000082F-pred_gff_AUGUSTUS-gene-35.59	sense (same_strand)	Non-Othologous	-
MSTRG.41337	000614F	61364	61937	intergenic	1	1	maker-000614F-pred_gff_AUGUSTUS-gene-0.6	strand_unknow	Non-Othologous	TRI47_HUMAN:Tripartite motif-containing 47
MSTRG.499	000000F	11959801	11960179	intergenic	1	1	maker-000000F-pred_gff_AUGUSTUS-gene-119.5	strand_unknow	Non-Othologous	TRI47_HUMAN:Tripartite motif-containing 47
MSTRG.24609	000129F	1028415	1030911	intergenic	1	1	maker-000129F-pred_gff_AUGUSTUS-gene-10.0	strand_unknow	Non-Othologous	TRI45_BOVIN:Tripartite motif-containing 45
MSTRG.471	000000F	11465268	11474231	intergenic	1	1	maker-000000F-pred_gff_AUGUSTUS-gene-115.31	strand_unknow	Non-Othologous	TRI33_MOUSE:E3 ubiquitin- ligase TRIM33
MSTRG.42978	001026F	5762	6455	intergenic	1	1	maker-001026F-pred_gff_AUGUSTUS-gene-0.0	strand_unknow	Non-Othologous	-
MSTRG.22077	000103F	376582	378128	intergenic	2	1	maker-000103F-pred_gff_AUGUSTUS-gene-5.8	strand_unknow	Non-Othologous	-
MSTRG.31890	000231F	524408	524694	intergenic	1	1	maker-000231F-pred_gff_AUGUSTUS-gene-5.1	strand_unknow	Non-Othologous	TRI25_MOUSE:E3 ubiquitin ISG15 ligase TRIM25
MSTRG.24748	000130F	902583	910157	intergenic	1	1	maker-000130F-pred_gff_genemark-gene-9.27	strand_unknow	Non-Othologous	TRI25_HUMAN:E3 ubiquitin ISG15 ligase TRIM25
MSTRG.9978	000027F	120041	120431	intergenic	1	1	maker-000027F-pred_gff_AUGUSTUS-gene-4.68	strand_unknow	Non-Othologous	TRI25_HUMAN:E3 ubiquitin ISG15 ligase TRIM25
MSTRG.16579	000062F	1190715	1193036	intergenic	1	1	maker-000062F-pred_gff_genemark-gene-11.9	strand_unknow	Non-Othologous	-
MSTRG.38769	000421F	136218	142597	intergenic	1	1	maker-000421F-pred_gff_AUGUSTUS-gene-0.5	sense (same_strand)	Non-Othologous	-
MSTRG.11320	000031F	1856631	1858224	intergenic	1	1	maker-000031F-pred_gff_genemark-gene-18.13	strand_unknow	Non-Othologous	-
MSTRG.14905	000051F	136946	137561	intergenic	1	1	maker-000051F-pred_gff_AUGUSTUS-gene-1.5	strand_unknow	Non-Othologous	TRI16_MOUSE:Tripartite motif-containing 16
MSTRG.11062	000030F	2725680	2729794	intergenic	1	1	maker-000030F-pred_gff_AUGUSTUS-gene-27.3	antisense (convergent)	Non-Othologous	TRI16_MOUSE:Tripartite motif-containing 16
MSTRG.14904	000051F	132433	132799	intergenic	1	1	maker-000051F-pred_gff_AUGUSTUS-gene-1.5	strand_unknow	Non-Othologous	TRI16_MOUSE:Tripartite motif-containing 16
MSTRG.24269	000124F	2593087	2595813	intergenic	1	1	maker-000124F-pred_gff_AUGUSTUS-gene-25.5	strand_unknow	Non-Othologous	TRFR_SHEEP:Thyrotropin-releasing hormone receptor
MSTRG.10820	000029F	4965356	4969227	intergenic	1	1	maker-000029F-pred_gff_genemark-gene-49.21	strand_unknow	Non-Othologous	-
MSTRG.13359	000040F	3132068	3132968	intergenic	1	1	maker-000040F-pred_gff_AUGUSTUS-gene-31.4	antisense (divergent)	Non-Othologous	TPSN_CHICK:Tapasin
MSTRG.24298	000125F	625855	626361	intergenic	1	1	maker-000125F-pred_gff_snap_masked-gene-9.32	strand_unknow	Non-Othologous	TPPC9_XENLA:Trafficking particle complex subunit 9
MSTRG.40965	000572F	18619	25366	intergenic	2	1	maker-000572F-pred_gff_AUGUSTUS-gene-0.0	strand_unknow	Non-Othologous	-
MSTRG.40714	000547F	57091	57731	intergenic	1	1	maker-000547F-pred_gff_genemark-gene-0.30	antisense (convergent)	Non-Othologous	TPPC1_HUMAN:Trafficking particle complex subunit 1
MSTRG.35487	000314F	212587	214693	intergenic	1	1	maker-000314F-pred_gff_genemark-gene-3.91	antisense (convergent)	Non-Othologous	TPISB_DANRE:Triosephosphate isomerase B
MSTRG.7849	000020F	299782	301979	intergenic	1	1	maker-000020F-pred_gff_AUGUSTUS-gene-3.9	sense (same_strand)	Non-Othologous	TPC6B_HUMAN:Trafficking particle complex subunit 6B
MSTRG.7847	000020F	311225	316253	intergenic	1	1	maker-000020F-pred_gff_AUGUSTUS-gene-3.9	strand_unknow	Non-Othologous	TPC6B_HUMAN:Trafficking particle complex subunit 6B
MSTRG.20050	000085F	1090501	1092212	intergenic	1	1	maker-000085F-pred_gff_snap_masked-gene-10.11	strand_unknow	Non-Othologous	-
MSTRG.13041	000039F	2389867	2390355	intergenic	1	1	maker-000039F-pred_gff_AUGUSTUS-gene-24.0	strand_unknow	Non-Othologous	TOR2A_MOUSE:Torsin-2A
MSTRG.8842	000023F	7461302	7461578	intergenic	1	1	maker-000023F-pred_gff_AUGUSTUS-gene-75.71	strand_unknow	Non-Othologous	-
MSTRG.32590	000248F	126355	126699	intergenic	1	1	maker-000248F-pred_gff_AUGUSTUS-gene-2.11	strand_unknow	Non-Othologous	-
MSTRG.43124	001167F	7375	11697	intergenic	1	1	maker-001167F-pred_gff_genemark-gene-0.13	antisense (divergent)	Non-Othologous	TOPK_DANRE:Lymphokine-activated killer T-cell-originated kinase homolog
MSTRG.42128	000733F	9306	26074	intergenic	1	1	maker-000733F-pred_gff_AUGUSTUS-gene-0.5	strand_unknow	Non-Othologous	TOPK_DANRE:Lymphokine-activated killer T-cell-originated kinase homolog
MSTRG.42100	000728F	61294	61509	intergenic	1	1	maker-000728F-pred_gff_AUGUSTUS-gene-0.5	strand_unknow	Non-Othologous	-
MSTRG.43125	001167F	8163	8579	intergenic	1	1	maker-001167F-pred_gff_genemark-gene-0.13	strand_unknow	Non-Othologous	TOPK_DANRE:Lymphokine-activated killer T-cell-originated kinase homolog
MSTRG.25722	000142F	118501	144825	intergenic	1	1	maker-000142F-pred_gff_genemark-gene-2.22	strand_unknow	Non-Othologous	-
MSTRG.41951	000698F	13621	16397	intergenic	1	1	maker-000698F-pred_gff_AUGUSTUS-gene-0.3	sense (same_strand)	Non-Othologous	TOPK_DANRE:Lymphokine-activated killer T-cell-originated kinase homolog
MSTRG.31650	000227F	636703	639140	intergenic	1	1	maker-000227F-pred_gff_AUGUSTUS-gene-6.3	strand_unknow	Non-Othologous	TOM40_XENTR:Mitochondrial import receptor subunit TOM40 homolog
MSTRG.8203	000022F	65554	65825	intergenic	1	1	maker-000022F-pred_gff_AUGUSTUS-gene-2.25	strand_unknow	Non-Othologous	TOB1_HUMA:N Tob1
MSTRG.8206	000022F	71609	71856	intergenic	1	1	maker-000022F-pred_gff_AUGUSTUS-gene-2.25	strand_unknow	Non-Othologous	TOB1_HUMA:N Tob1
MSTRG.10229	000027F	6494375	6494606	intergenic	1	1	maker-000027F-pred_gff_AUGUSTUS-gene-66.58	strand_unknow	Non-Othologous	-
MSTRG.39027	000434F	219773	220947	intergenic	1	1	maker-000434F-pred_gff_genemark-gene-2.50	strand_unknow	Non-Othologous	-
MSTRG.21903	000101F	6032	11245	intergenic	1	1	maker-000101F-pred_gff_AUGUSTUS-gene-0.0	sense (same_strand)	Non-Othologous	-
MSTRG.8208	000022F	20200	28973	intergenic	1	1	maker-000022F-pred_gff_AUGUSTUS-gene-2.25	strand_unknow	Non-Othologous	TOB1_HUMA:N Tob1
MSTRG.8207	000022F	19731	28973	intergenic	2	1	maker-000022F-pred_gff_AUGUSTUS-gene-2.25	strand_unknow	Non-Othologous	TOB1_HUMA:N Tob1
MSTRG.32648	000249F	166642	166853	intergenic	1	1	maker-000249F-pred_gff_AUGUSTUS-gene-1.3	strand_unknow	Non-Othologous	TOB1_HUMA:N Tob1
MSTRG.32572	000247F	998396	999641	intergenic	1	1	maker-000247F-pred_gff_AUGUSTUS-gene-10.35	strand_unknow	Non-Othologous	-
MSTRG.39066	000436F	152899	153118	intergenic	1	1	maker-000436F-pred_gff_genemark-gene-1.11	strand_unknow	Non-Othologous	-
MSTRG.42328	000775F	35304	39582	intergenic	1	1	maker-000775F-pred_gff_AUGUSTUS-gene-0.3	strand_unknow	Non-Othologous	TNR5_HUMAN:Tumor necrosis factor receptor superfamily member 5
MSTRG.40987	000576F	7149	10977	intergenic	1	1	maker-000576F-pred_gff_AUGUSTUS-gene-0.0	sense (same_strand)	Non-Othologous	TNR5_HUMAN:Tumor necrosis factor receptor superfamily member 5
MSTRG.40988	000576F	59688	131495	intergenic	3	1	maker-000576F-pred_gff_AUGUSTUS-gene-0.0	strand_unknow	Non-Othologous	TNR5_HUMAN:Tumor necrosis factor receptor superfamily member 5
MSTRG.42322	000775F	47154	48173	intergenic	1	1	maker-000775F-pred_gff_AUGUSTUS-gene-0.3	strand_unknow	Orthologous	TNR5_HUMAN:Tumor necrosis factor receptor superfamily member 5
MSTRG.37783	000384F	417709	422753	intergenic	2	1	maker-000384F-pred_gff_AUGUSTUS-gene-4.2	strand_unknow	Non-Othologous	-
MSTRG.32522	000246F	333563	333784	intergenic	1	1	maker-000246F-pred_gff_genemark-gene-4.22	strand_unknow	Non-Othologous	-
MSTRG.40989	000576F	102322	104302	intergenic	1	1	maker-000576F-pred_gff_AUGUSTUS-gene-0.0	strand_unknow	Non-Othologous	TNR5_HUMAN:Tumor necrosis factor receptor superfamily member 5
MSTRG.42098	000728F	37533	41045	intergenic	1	1	maker-000728F-pred_gff_AUGUSTUS-gene-0.5	strand_unknow	Non-Othologous	-
MSTRG.37737	000384F	467106	467310	intergenic	1	1	maker-000384F-pred_gff_AUGUSTUS-gene-4.2	strand_unknow	Non-Othologous	-
MSTRG.10190	000027F	5605498	5605783	intergenic	1	1	maker-000027F-pred_gff_AUGUSTUS-gene-56.1	strand_unknow	Non-Othologous	-
MSTRG.34015	000277F	742964	743278	intergenic	1	1	maker-000277F-pred_gff_snap_masked-gene-7.53	strand_unknow	Non-Othologous	-
MSTRG.42327	000775F	34750	39242	intergenic	1	1	maker-000775F-pred_gff_AUGUSTUS-gene-0.3	strand_unknow	Non-Othologous	TNR5_HUMAN:Tumor necrosis factor receptor superfamily member 5
MSTRG.42187	000747F	44724	44945	intergenic	1	1	maker-000747F-pred_gff_genemark-gene-0.9	strand_unknow	Non-Othologous	-
MSTRG.41558	000638F	86725	87055	intergenic	1	1	maker-000638F-pred_gff_AUGUSTUS-gene-0.7	strand_unknow	Non-Othologous	TNR14_HUMAN:Tumor necrosis factor receptor superfamily member 14
MSTRG.41561	000638F	101287	102239	intergenic	1	1	maker-000638F-pred_gff_AUGUSTUS-gene-0.7	strand_unknow	Non-Othologous	TNR14_HUMAN:Tumor necrosis factor receptor superfamily member 14
MSTRG.15665	000055F	1470546	1471460	intergenic	1	1	maker-000055F-pred_gff_AUGUSTUS-gene-15.10	antisense (convergent)	Non-Othologous	-
MSTRG.29033	000182F	1700848	1701390	intergenic	1	1	maker-000182F-pred_gff_AUGUSTUS-gene-16.2	strand_unknow	Non-Othologous	TNR14_HUMAN:Tumor necrosis factor receptor superfamily member 14
MSTRG.41563	000638F	92418	94326	intergenic	1	1	maker-000638F-pred_gff_AUGUSTUS-gene-0.7	strand_unknow	Non-Othologous	TNR14_HUMAN:Tumor necrosis factor receptor superfamily member 14
MSTRG.41557	000638F	78611	83130	intergenic	1	1	maker-000638F-pred_gff_AUGUSTUS-gene-0.7	strand_unknow	Non-Othologous	TNR14_HUMAN:Tumor necrosis factor receptor superfamily member 14
MSTRG.18512	000074F	1406886	1408415	intergenic	1	1	maker-000074F-pred_gff_AUGUSTUS-gene-13.8	strand_unknow	Non-Othologous	TNNC2_ANGAN:Troponin skeletal muscle
MSTRG.39474	000459F	24682	25016	intergenic	1	1	maker-000459F-pred_gff_AUGUSTUS-gene-1.127	strand_unknow	Non-Othologous	TNNC1_PIG:Troponin slow skeletal and cardiac muscles
MSTRG.39475	000459F	16616	23273	intergenic	2	1	maker-000459F-pred_gff_AUGUSTUS-gene-1.127	sense (same_strand)	Non-Othologous	TNNC1_PIG:Troponin slow skeletal and cardiac muscles
MSTRG.19232	000079F	1079847	1080081	intergenic	1	1	maker-000079F-pred_gff_AUGUSTUS-gene-12.13	strand_unknow	Non-Othologous	TNIP1_HUMANTNFAI:P3-interacting 1
MSTRG.39839	000481F	100127	100447	intergenic	1	1	maker-000481F-pred_gff_AUGUSTUS-gene-1.11	strand_unknow	Non-Othologous	-
MSTRG.36142	000330F	664757	678005	intergenic	1	1	maker-000330F-pred_gff_AUGUSTUS-gene-5.24	strand_unknow	Non-Othologous	TNG6_HUMAN:Transport and Golgi organization 6 homolog
MSTRG.36141	000330F	658574	658787	intergenic	1	1	maker-000330F-pred_gff_AUGUSTUS-gene-5.24	strand_unknow	Non-Othologous	TNG6_HUMAN:Transport and Golgi organization 6 homolog
MSTRG.30283	000201F	1022143	1024572	intergenic	1	1	maker-000201F-pred_gff_AUGUSTUS-gene-11.21	strand_unknow	Non-Othologous	TNF6B_HUMAN:Tumor necrosis factor receptor superfamily member 6B
MSTRG.33920	000276F	154441	154918	intergenic	1	1	maker-000276F-pred_gff_AUGUSTUS-gene-3.81	strand_unknow	Non-Othologous	TMX2B_DANRE:Thioredoxin-related transmembrane 2-B
MSTRG.34427	000288F	590667	592958	intergenic	1	1	maker-000288F-pred_gff_AUGUSTUS-gene-7.3	antisense (convergent)	Non-Othologous	TMTC1_HUMAN:Transmembrane and TPR repeat-containing 1
MSTRG.7901	000020F	1999740	2000008	intergenic	1	1	maker-000020F-pred_gff_AUGUSTUS-gene-21.9	strand_unknow	Non-Othologous	-
MSTRG.27294	000160F	1805055	1807436	intergenic	1	1	maker-000160F-pred_gff_AUGUSTUS-gene-18.0	strand_unknow	Non-Othologous	TMM74_HUMAN:Transmembrane 74
MSTRG.24261	000124F	2539163	2539428	intergenic	1	1	maker-000124F-pred_gff_AUGUSTUS-gene-25.1	strand_unknow	Non-Othologous	TMM74_HUMAN:Transmembrane 74
MSTRG.29124	000184F	822339	822627	intergenic	1	1	maker-000184F-pred_gff_AUGUSTUS-gene-8.0	strand_unknow	Non-Othologous	-
MSTRG.27297	000160F	1809850	1813086	intergenic	1	1	maker-000160F-pred_gff_AUGUSTUS-gene-18.0	sense (same_strand)	Non-Othologous	TMM74_HUMAN:Transmembrane 74
MSTRG.27293	000160F	1808278	1809286	intergenic	1	1	maker-000160F-pred_gff_AUGUSTUS-gene-18.0	strand_unknow	Non-Othologous	TMM74_HUMAN:Transmembrane 74
MSTRG.29223	000187F	188943	189725	intergenic	1	1	maker-000187F-pred_gff_genemark-gene-2.1	strand_unknow	Non-Othologous	-
MSTRG.41385	000619F	64115	67109	intergenic	2	1	maker-000619F-pred_gff_AUGUSTUS-gene-0.2	strand_unknow	Non-Othologous	-
MSTRG.33026	000257F	565615	566692	intergenic	2	1	maker-000257F-pred_gff_AUGUSTUS-gene-6.1	strand_unknow	Non-Othologous	-
MSTRG.24259	000124F	2515179	2523641	intergenic	1	1	maker-000124F-pred_gff_AUGUSTUS-gene-25.1	strand_unknow	Non-Othologous	TMM74_HUMAN:Transmembrane 74
MSTRG.41749	000662F	28089	28712	intergenic	1	1	maker-000662F-pred_gff_AUGUSTUS-gene-0.4	strand_unknow	Non-Othologous	-
MSTRG.22729	000110F	777400	777882	intergenic	1	1	maker-000110F-pred_gff_genemark-gene-8.23	strand_unknow	Non-Othologous	-
MSTRG.19939	000084F	1741378	1742075	intergenic	1	1	maker-000084F-pred_gff_genemark-gene-17.36	sense (same_strand)	Non-Othologous	TMED9_HUMAN:Transmembrane emp24 domain-containing 9
MSTRG.38175	000398F	484760	485423	intergenic	1	1	maker-000398F-pred_gff_AUGUSTUS-gene-3.14	strand_unknow	Non-Othologous	-
MSTRG.28413	000174F	797698	797935	intergenic	1	1	maker-000174F-pred_gff_snap_masked-gene-8.62	strand_unknow	Non-Othologous	-
MSTRG.39774	000476F	22655	37812	intergenic	3	1	maker-000476F-pred_gff_genemark-gene-0.11	strand_unknow	Non-Othologous	-
MSTRG.7437	000018F	6020265	6021533	intergenic	1	1	maker-000018F-pred_gff_AUGUSTUS-gene-61.31	strand_unknow	Non-Othologous	TMED8_PONA:B TMED8
MSTRG.8289	000022F	1698248	1698652	intergenic	1	1	maker-000022F-pred_gff_AUGUSTUS-gene-17.15	strand_unknow	Non-Othologous	TM238_MOUSE:Transmembrane 238
MSTRG.14014	000045F	4377750	4380041	intergenic	1	1	maker-000045F-pred_gff_AUGUSTUS-gene-43.2	strand_unknow	Non-Othologous	TM218_DANRE:Transmembrane 218
MSTRG.8342	000022F	2930384	2931105	intergenic	1	1	maker-000022F-pred_gff_genemark-gene-29.5	strand_unknow	Non-Othologous	TM1L2_MOUSETO:M1 2
MSTRG.27927	000167F	1999734	2000083	intergenic	1	1	maker-000167F-pred_gff_AUGUSTUS-gene-19.11	strand_unknow	Non-Othologous	-
MSTRG.24384	000127F	576715	577122	intergenic	1	1	maker-000127F-pred_gff_AUGUSTUS-gene-10.74	strand_unknow	Non-Othologous	TM189_HUMAN:Transmembrane 189
MSTRG.1746	000003F	1607405	1609404	intergenic	1	1	maker-000003F-pred_gff_AUGUSTUS-gene-16.10	strand_unknow	Non-Othologous	TM17A_DANRE:Transmembrane 17A
MSTRG.8352	000022F	3253946	3254337	intergenic	1	1	maker-000022F-pred_gff_AUGUSTUS-gene-32.1	strand_unknow	Non-Othologous	TM130_PONAB:Transmembrane 130
MSTRG.2704	000005F	1451051	1451354	intergenic	1	1	maker-000005F-pred_gff_AUGUSTUS-gene-14.3	strand_unknow	Non-Othologous	TM10A_BOV:I methyltransferase 10 homolog A
MSTRG.8468	000022F	5508798	5509004	intergenic	1	1	maker-000022F-pred_gff_AUGUSTUS-gene-55.0	strand_unknow	Non-Othologous	TLR13_MOUSE:Toll-like receptor 13
MSTRG.2126	000003F	10726674	10728766	intergenic	1	1	maker-000003F-pred_gff_AUGUSTUS-gene-107.3	antisense (convergent)	Non-Othologous	TLE1_HUMAN:Transducin-like enhancer 1
MSTRG.28019	000169F	361952	362382	intergenic	1	1	maker-000169F-pred_gff_AUGUSTUS-gene-4.0	strand_unknow	Non-Othologous	TKN1_CARAU:Protachykinin
MSTRG.28022	000169F	385606	385892	intergenic	1	1	maker-000169F-pred_gff_AUGUSTUS-gene-4.0	strand_unknow	Non-Othologous	TKN1_CARAU:Protachykinin
MSTRG.26692	000153F	1093199	1095276	intergenic	1	1	maker-000153F-pred_gff_AUGUSTUS-gene-11.18	sense (same_strand)	Non-Othologous	-
MSTRG.28023	000169F	395986	396281	intergenic	1	1	maker-000169F-pred_gff_AUGUSTUS-gene-4.0	strand_unknow	Non-Othologous	TKN1_CARAU:Protachykinin
MSTRG.34417	000287F	728080	730039	intergenic	12	1	maker-000287F-pred_gff_AUGUSTUS-gene-8.68	sense (same_strand)	Non-Othologous	TITIN_MOUSE:Titin
MSTRG.34415	000287F	767753	768052	intergenic	1	1	maker-000287F-pred_gff_AUGUSTUS-gene-8.70	strand_unknow	Non-Othologous	TITIN_MOUSE:Titin
MSTRG.34413	000287F	732242	732538	intergenic	1	1	maker-000287F-pred_gff_AUGUSTUS-gene-8.68	strand_unknow	Non-Othologous	TITIN_MOUSE:Titin
MSTRG.19410	000081F	1503530	1503771	intergenic	1	1	maker-000081F-pred_gff_AUGUSTUS-gene-15.8	strand_unknow	Non-Othologous	TISB_HUM:A decay activator ZFP36L1
MSTRG.19407	000081F	1424052	1424333	intergenic	1	1	maker-000081F-pred_gff_AUGUSTUS-gene-15.8	strand_unknow	Non-Othologous	TISB_HUM:A decay activator ZFP36L1
MSTRG.26784	000154F	1233601	1233913	intergenic	1	1	maker-000154F-pred_gff_AUGUSTUS-gene-13.1	strand_unknow	Non-Othologous	-
MSTRG.39911	000483F	229998	230720	intergenic	1	1	maker-000483F-pred_gff_genemark-gene-1.69	sense (same_strand)	Non-Othologous	TISB_HUM:A decay activator ZFP36L1
MSTRG.38825	000424F	98	551	intergenic	1	1	maker-000424F-pred_gff_AUGUSTUS-gene-0.2	strand_unknow	Non-Othologous	THRB_BOVIN:Prothrombin
MSTRG.25630	000141F	121913	124225	intergenic	1	1	maker-000141F-pred_gff_genemark-gene-6.45	sense (same_strand)	Non-Othologous	THEM6_DANR:E THEM6
MSTRG.10803	000029F	4735661	4737886	intergenic	1	1	maker-000029F-pred_gff_genemark-gene-49.48	antisense (convergent)	Non-Othologous	THEG_RAT:Testicular haploid expressed gene
MSTRG.20115	000085F	2072568	2072856	intergenic	1	1	maker-000085F-pred_gff_genemark-gene-21.14	strand_unknow	Non-Othologous	THAP9_HUMANDN:A transposase THAP9
MSTRG.18807	000076F	3907262	3907776	intergenic	1	1	maker-000076F-pred_gff_AUGUSTUS-gene-40.8	strand_unknow	Non-Othologous	THAP9_HUMANDN:A transposase THAP9
MSTRG.41139	000590F	109447	112313	intergenic	2	1	maker-000590F-pred_gff_AUGUSTUS-gene-0.16	strand_unknow	Non-Othologous	THAP4_RATTHA:P domain-containing 4
MSTRG.16588	000062F	1851586	1857763	intergenic	1	1	maker-000062F-pred_gff_genemark-gene-18.5	strand_unknow	Non-Othologous	THAP1_SALSATHA:P domain-containing 1
MSTRG.34016	000277F	744354	747182	intergenic	1	1	maker-000277F-pred_gff_AUGUSTUS-gene-7.3	strand_unknow	Non-Othologous	THAP1_SALSATHA:P domain-containing 1
MSTRG.34390	000287F	238582	240551	intergenic	1	1	maker-000287F-pred_gff_AUGUSTUS-gene-2.1	strand_unknow	Non-Othologous	THAP1_BOVINTHA:P domain-containing 1
MSTRG.35101	000303F	109734	110022	intergenic	1	1	maker-000303F-pred_gff_AUGUSTUS-gene-1.0	strand_unknow	Non-Othologous	THA11_XENTRTHA:P domain-containing 11
MSTRG.37293	000368F	189443	189827	intergenic	1	1	maker-000368F-pred_gff_snap_masked-gene-1.2	strand_unknow	Orthologous	THA11_XENLATHA:P domain-containing 11
MSTRG.41991	000704F	13108	63941	intergenic	8	1	maker-000704F-pred_gff_AUGUSTUS-gene-0.1	strand_unknow	Non-Othologous	-
MSTRG.37291	000368F	177034	181230	intergenic	1	1	maker-000368F-pred_gff_snap_masked-gene-1.2	sense (same_strand)	Orthologous	THA11_XENLATHA:P domain-containing 11
MSTRG.27050	000158F	1178213	1220374	intergenic	6	1	maker-000158F-pred_gff_AUGUSTUS-gene-12.2	strand_unknow	Non-Othologous	-
MSTRG.35324	000309F	232436	233079	intergenic	1	1	maker-000309F-pred_gff_genemark-gene-6.87	strand_unknow	Non-Othologous	THA11_DANRETHA:P domain-containing 11
MSTRG.35322	000309F	227632	227846	intergenic	1	1	maker-000309F-pred_gff_genemark-gene-6.87	strand_unknow	Non-Othologous	THA11_DANRETHA:P domain-containing 11
MSTRG.41652	000648F	87820	88097	intergenic	1	1	maker-000648F-pred_gff_AUGUSTUS-gene-0.1	strand_unknow	Non-Othologous	-
MSTRG.34299	000283F	492240	493117	intergenic	1	1	maker-000283F-pred_gff_genemark-gene-5.36	sense (same_strand)	Non-Othologous	-
MSTRG.42619	000857F	4912	5178	intergenic	1	1	maker-000857F-pred_gff_snap_masked-gene-0.15	strand_unknow	Non-Othologous	TGRM1_MOUSETO:G array regulator of axonemal microtubules 1
MSTRG.7845	000020F	237858	238371	intergenic	1	1	maker-000020F-pred_gff_genemark-gene-2.6	strand_unknow	Non-Othologous	-
MSTRG.26959	000156F	1256393	1256784	intergenic	1	1	maker-000156F-pred_gff_AUGUSTUS-gene-13.10	strand_unknow	Non-Othologous	-
MSTRG.42459	000803F	16263	16760	intergenic	1	1	maker-000803F-pred_gff_AUGUSTUS-gene-0.1	sense (same_strand)	Non-Othologous	TGRM1_MOUSETO:G array regulator of axonemal microtubules 1
MSTRG.41306	000612F	72315	72580	intergenic	1	1	maker-000612F-pred_gff_AUGUSTUS-gene-0.5	strand_unknow	Non-Othologous	-
MSTRG.22680	000109F	2726267	2726657	intergenic	1	1	maker-000109F-pred_gff_AUGUSTUS-gene-27.0	strand_unknow	Non-Othologous	TGO1_BOVIN:Transport and Golgi organization 1 homolog
MSTRG.8775	000023F	4634936	4635477	intergenic	1	1	maker-000023F-pred_gff_AUGUSTUS-gene-46.2	strand_unknow	Non-Othologous	TGM3_BOVI:N -glutamine gamma-glutamyltransferase E
MSTRG.6499	000016F	3113197	3113414	intergenic	1	1	maker-000016F-pred_gff_AUGUSTUS-gene-31.15	strand_unknow	Non-Othologous	TGFB3_HUMAN:Transforming growth factor beta-3
MSTRG.11075	000030F	2008208	2015344	intergenic	1	1	maker-000030F-pred_gff_AUGUSTUS-gene-21.29	antisense (divergent)	Non-Othologous	-
MSTRG.14379	000047F	801454	804142	intergenic	1	1	maker-000047F-pred_gff_AUGUSTUS-gene-8.0	sense (same_strand)	Non-Othologous	TFR1_CRIGR:Transferrin receptor 1
MSTRG.19616	000082F	2313059	2325592	intergenic	2	1	maker-000082F-pred_gff_genemark-gene-24.8	strand_unknow	Non-Othologous	TFE2_XENLA:Transcription factor E2-alpha
MSTRG.6341	000015F	6113464	6113858	intergenic	1	1	maker-000015F-pred_gff_AUGUSTUS-gene-62.17	strand_unknow	Non-Othologous	TEX26_MOUSE:Testis-expressed protein 26
MSTRG.13341	000040F	2487251	2487794	intergenic	1	1	maker-000040F-pred_gff_AUGUSTUS-gene-25.8	strand_unknow	Non-Othologous	TEX12_MOUSE:Testis-expressed protein 12
MSTRG.10393	000028F	2889806	2890057	intergenic	1	1	maker-000028F-pred_gff_AUGUSTUS-gene-31.43	strand_unknow	Non-Othologous	TES_XENTR:Testin
MSTRG.25731	000142F	630349	632206	intergenic	1	1	maker-000142F-pred_gff_AUGUSTUS-gene-7.15	strand_unknow	Non-Othologous	TEFF2_HUMAN:Tomoregulin-2
MSTRG.40249	000507F	5553	13110	intergenic	1	1	maker-000507F-pred_gff_AUGUSTUS-gene-0.0	antisense (convergent)	Non-Othologous	-
MSTRG.33691	000271F	66799	67525	intergenic	1	1	maker-000271F-pred_gff_AUGUSTUS-gene-1.21	strand_unknow	Non-Othologous	TEFF1_HUMAN:Tomoregulin-1
MSTRG.33692	000271F	70659	70878	intergenic	1	1	maker-000271F-pred_gff_AUGUSTUS-gene-1.21	strand_unknow	Non-Othologous	TEFF1_HUMAN:Tomoregulin-1
MSTRG.16867	000063F	4853158	4854400	intergenic	1	1	maker-000063F-pred_gff_AUGUSTUS-gene-48.5	strand_unknow	Non-Othologous	-
MSTRG.13045	000039F	2492184	2492420	intergenic	1	1	maker-000039F-pred_gff_AUGUSTUS-gene-26.69	strand_unknow	Non-Othologous	-
MSTRG.33685	000271F	102793	107191	intergenic	1	1	maker-000271F-pred_gff_AUGUSTUS-gene-1.21	strand_unknow	Non-Othologous	TEFF1_HUMAN:Tomoregulin-1
MSTRG.33694	000271F	73311	73823	intergenic	1	1	maker-000271F-pred_gff_AUGUSTUS-gene-1.21	strand_unknow	Non-Othologous	TEFF1_HUMAN:Tomoregulin-1
MSTRG.12962	000039F	1109762	1114241	intergenic	3	1	maker-000039F-pred_gff_AUGUSTUS-gene-11.0	sense (same_strand)	Orthologous	-
MSTRG.19985	000084F	3647924	3653573	intergenic	3	1	maker-000084F-pred_gff_AUGUSTUS-gene-36.2	antisense (convergent)	Non-Othologous	TECT1_HUMAN:Tectonic-1
MSTRG.14180	000046F	2129279	2131189	intergenic	1	1	maker-000046F-pred_gff_AUGUSTUS-gene-21.2	sense (same_strand)	Non-Othologous	TEBP_RABIT:Prostaglandin E synthase 3
MSTRG.25171	000134F	226161	226528	intergenic	1	1	maker-000134F-pred_gff_genemark-gene-4.51	strand_unknow	Non-Othologous	TEAD3_CHICK:Transcriptional enhancer factor TEF-5
MSTRG.15695	000055F	2181632	2182438	intergenic	1	1	maker-000055F-pred_gff_genemark-gene-22.23	strand_unknow	Non-Othologous	TDT_ONCMYDN:A nucleotidylexotransferase
MSTRG.270	000000F	7041698	7042798	intergenic	1	1	maker-000000F-pred_gff_AUGUSTUS-gene-75.70	strand_unknow	Non-Othologous	TDRP_XENLA:Testis development-related
MSTRG.35018	000300F	690100	691822	intergenic	2	1	maker-000300F-pred_gff_AUGUSTUS-gene-7.39	strand_unknow	Non-Othologous	TDR12_HUMA:N ATP-dependent RNA helicase TDRD12
MSTRG.42971	001022F	10280	11569	intergenic	1	1	maker-001022F-pred_gff_AUGUSTUS-gene-0.0	strand_unknow	Non-Othologous	-
MSTRG.29500	000189F	1394595	1396274	intergenic	2	1	maker-000189F-pred_gff_AUGUSTUS-gene-14.0	sense (same_strand)	Non-Othologous	-
MSTRG.42924	000989F	8898	10257	intergenic	2	1	maker-000989F-pred_gff_AUGUSTUS-gene-0.1	strand_unknow	Non-Othologous	TDR12_HUMA:N ATP-dependent RNA helicase TDRD12
MSTRG.13520	000041F	1698713	1700162	intergenic	1	1	maker-000041F-pred_gff_genemark-gene-17.16	antisense (divergent)	Non-Othologous	TCF20_MOUSE:Transcription factor 20
MSTRG.23258	000115F	1714422	1715354	intergenic	1	1	maker-000115F-pred_gff_AUGUSTUS-gene-17.2	strand_unknow	Non-Othologous	-
MSTRG.33095	000258F	895923	896405	intergenic	1	1	maker-000258F-pred_gff_AUGUSTUS-gene-9.35	strand_unknow	Non-Othologous	TCF15_CHICK:Transcription factor 15
MSTRG.25358	000136F	2439371	2440518	intergenic	3	1	maker-000136F-pred_gff_AUGUSTUS-gene-24.2	strand_unknow	Non-Othologous	TCF15_CHICK:Transcription factor 15
MSTRG.41078	000583F	38219	38571	intergenic	1	1	maker-000583F-pred_gff_AUGUSTUS-gene-0.5	strand_unknow	Non-Othologous	-
MSTRG.7060	000017F	5740236	5740588	intergenic	1	1	maker-000017F-pred_gff_AUGUSTUS-gene-57.2	strand_unknow	Non-Othologous	TCEA3_HUMAN:Transcription elongation factor A 3
MSTRG.27859	000167F	820625	821587	intergenic	1	1	maker-000167F-pred_gff_genemark-gene-8.6	strand_unknow	Non-Othologous	TCB2_CAEBR:Transposable element Tcb2 transposase
MSTRG.30352	000202F	1232411	1236477	intergenic	1	1	maker-000202F-pred_gff_genemark-gene-14.59	antisense (divergent)	Non-Othologous	TCB1_CAEBR:Transposable element Tcb1 transposase
MSTRG.35771	000320F	508995	511824	intergenic	1	1	maker-000320F-pred_gff_genemark-gene-6.23	sense (same_strand)	Non-Othologous	-
MSTRG.26464	000150F	2194854	2199785	intergenic	1	1	maker-000150F-pred_gff_genemark-gene-22.62	antisense (divergent)	Orthologous	TCB1_CAEBR:Transposable element Tcb1 transposase
MSTRG.40911	000565F	116330	120621	intergenic	1	1	maker-000565F-pred_gff_genemark-gene-0.31	antisense (convergent)	Non-Othologous	TCB1_CAEBR:Transposable element Tcb1 transposase
MSTRG.32593	000248F	176025	177252	intergenic	1	1	maker-000248F-pred_gff_genemark-gene-2.35	antisense (divergent)	Non-Othologous	-
MSTRG.23676	000120F	235806	237303	intergenic	1	1	maker-000120F-pred_gff_genemark-gene-2.10	antisense (divergent)	Non-Othologous	TCB1_CAEBR:Transposable element Tcb1 transposase
MSTRG.26447	000150F	2151536	2152930	intergenic	1	1	maker-000150F-pred_gff_genemark-gene-22.62	strand_unknow	Non-Othologous	TCB1_CAEBR:Transposable element Tcb1 transposase
MSTRG.3880	000007F	9772506	9772805	intergenic	1	1	maker-000007F-pred_gff_AUGUSTUS-gene-97.4	strand_unknow	Non-Othologous	TCAM1_HUMANTI:R domain-containing adapter molecule 1
MSTRG.33864	000274F	484659	518003	intergenic	2	2	maker-000274F-pred_gff_genemark-gene-7.107;maker-000274F-pred_gff_genemark-gene-5.14	strand_unknow	Non-Othologous	TC3A_CAEEL:Transposable element Tc3 transposase;-
MSTRG.9413	000025F	2023866	2049585	intergenic	3	1	maker-000025F-pred_gff_AUGUSTUS-gene-20.2	strand_unknow	Non-Othologous	-
MSTRG.26205	000148F	254964	255234	intergenic	1	1	maker-000148F-pred_gff_genemark-gene-2.7	strand_unknow	Non-Othologous	TC1A_CAEEL:Transposable element Tc1 transposase
MSTRG.26958	000156F	945972	946889	intergenic	1	1	maker-000156F-pred_gff_snap_masked-gene-10.14	strand_unknow	Non-Othologous	-
MSTRG.41658	000649F	10075	11237	intergenic	1	1	maker-000649F-pred_gff_AUGUSTUS-gene-0.0	strand_unknow	Non-Othologous	TBA4B_HUMA:N tubulin alpha-4B
MSTRG.18597	000074F	3693208	3693414	intergenic	1	1	maker-000074F-pred_gff_AUGUSTUS-gene-37.35	strand_unknow	Non-Othologous	TBA1A_RAT:Tubulin alpha-1A chain
MSTRG.7734	000019F	4964782	4965484	intergenic	1	1	maker-000019F-pred_gff_genemark-gene-50.13	strand_unknow	Non-Othologous	TB22B_MACFATB:C1 domain family member 22B
MSTRG.39790	000476F	161965	162582	intergenic	1	1	maker-000476F-pred_gff_AUGUSTUS-gene-1.1	strand_unknow	Non-Othologous	-
MSTRG.9657	000026F	105582	127104	intergenic	1	1	maker-000026F-pred_gff_snap_masked-gene-3.64	strand_unknow	Non-Othologous	TANC2_MOUS:E TANC2
MSTRG.30099	000198F	441174	441414	intergenic	1	1	maker-000198F-pred_gff_AUGUSTUS-gene-5.0	strand_unknow	Non-Othologous	-
MSTRG.16614	000062F	2564060	2564265	intergenic	1	1	maker-000062F-pred_gff_genemark-gene-26.9	strand_unknow	Non-Othologous	TAF1C_RATTAT:A box-binding -associated RNA polymerase subunit C
MSTRG.41380	000619F	36584	39512	intergenic	1	1	maker-000619F-pred_gff_AUGUSTUS-gene-0.2	strand_unknow	Non-Othologous	-
MSTRG.2731	000005F	2659789	2660265	intergenic	1	1	maker-000005F-pred_gff_AUGUSTUS-gene-26.8	strand_unknow	Non-Othologous	TAD2B_DANRE:Transcriptional adapter 2-beta
MSTRG.32219	000237F	164952	165345	intergenic	1	1	maker-000237F-pred_gff_AUGUSTUS-gene-4.96	strand_unknow	Non-Othologous	T2AG_PAROL:Transcription initiation factor IIA subunit 2
MSTRG.30911	000212F	848216	848643	intergenic	1	1	maker-000212F-pred_gff_AUGUSTUS-gene-8.2	strand_unknow	Non-Othologous	-
MSTRG.36039	000329F	75002	75903	intergenic	2	1	maker-000329F-pred_gff_genemark-gene-0.31	antisense (convergent)	Non-Othologous	T22D4_HUMANTS:C22 domain family 4
MSTRG.9492	000025F	4434557	4437722	intergenic	1	1	maker-000025F-pred_gff_AUGUSTUS-gene-45.10	strand_unknow	Non-Othologous	T22D3_RATTS:C22 domain family 3
MSTRG.5858	000014F	4069267	4070696	intergenic	1	1	maker-000014F-pred_gff_AUGUSTUS-gene-41.25	strand_unknow	Non-Othologous	T161B_DANRE:Transmembrane 161B
MSTRG.2630	000005F	720372	720932	intergenic	1	1	maker-000005F-pred_gff_AUGUSTUS-gene-7.4	strand_unknow	Non-Othologous	-
MSTRG.2918	000005F	7238355	7238790	intergenic	1	1	maker-000005F-pred_gff_AUGUSTUS-gene-73.10	strand_unknow	Non-Othologous	T151B_HUMAN:Transmembrane 151B
MSTRG.18608	000074F	3866406	3868850	intergenic	1	1	maker-000074F-pred_gff_AUGUSTUS-gene-38.7	strand_unknow	Non-Othologous	-
MSTRG.2920	000005F	7232974	7233598	intergenic	1	1	maker-000005F-pred_gff_AUGUSTUS-gene-73.10	strand_unknow	Non-Othologous	T151B_HUMAN:Transmembrane 151B
MSTRG.22672	000109F	2655306	2664353	intergenic	1	1	maker-000109F-pred_gff_AUGUSTUS-gene-28.64	antisense (convergent)	Orthologous	T151B_DANRE:Transmembrane 151B
MSTRG.26513	000151F	773448	782951	intergenic	1	1	maker-000151F-pred_gff_AUGUSTUS-gene-8.19	sense (same_strand)	Non-Othologous	T121B_MOUSE:Transmembrane 121B
MSTRG.25878	000144F	29452	29863	intergenic	1	1	maker-000144F-pred_gff_AUGUSTUS-gene-0.5	strand_unknow	Non-Othologous	SYYM_RAT:Tyrosine--tRNA mitochondrial
MSTRG.27844	000167F	123144	123433	intergenic	1	1	maker-000167F-pred_gff_AUGUSTUS-gene-1.10	strand_unknow	Non-Othologous	-
MSTRG.38428	000405F	420193	420413	intergenic	1	1	maker-000405F-pred_gff_AUGUSTUS-gene-3.13	strand_unknow	Non-Othologous	SYVN1_DANRE:E3 ubiquitin- ligase synoviolin
MSTRG.26117	000146F	2217324	2217986	intergenic	1	1	maker-000146F-pred_gff_AUGUSTUS-gene-23.57	strand_unknow	Non-Othologous	SYUG_BOVIN:Gamma-synuclein
MSTRG.23994	000122F	1740086	1741580	intergenic	1	1	maker-000122F-pred_gff_AUGUSTUS-gene-17.3	antisense (convergent)	Non-Othologous	SYT4_HUMAN:Synaptotagmin-4
MSTRG.32713	000250F	247924	248392	intergenic	1	1	maker-000250F-pred_gff_AUGUSTUS-gene-2.0	strand_unknow	Non-Othologous	-
MSTRG.35433	000313F	340267	345481	intergenic	3	1	maker-000313F-pred_gff_snap_masked-gene-3.38	sense (same_strand)	Non-Othologous	-
MSTRG.22424	000107F	1616850	1619435	intergenic	1	1	maker-000107F-pred_gff_AUGUSTUS-gene-16.0	strand_unknow	Non-Othologous	SYT11_RAT:Synaptotagmin-11
MSTRG.35770	000320F	508101	509331	intergenic	1	1	maker-000320F-pred_gff_genemark-gene-6.23	strand_unknow	Non-Othologous	-
MSTRG.18993	000078F	422152	437509	intergenic	1	1	maker-000078F-pred_gff_AUGUSTUS-gene-7.61	sense (same_strand)	Non-Othologous	-
MSTRG.14723	000049F	313026	313481	intergenic	1	1	maker-000049F-pred_gff_AUGUSTUS-gene-4.12	strand_unknow	Orthologous	SYNPR_RAT:Synaptoporin
MSTRG.14722	000049F	311475	312427	intergenic	1	1	maker-000049F-pred_gff_AUGUSTUS-gene-4.12	strand_unknow	Non-Othologous	SYNPR_RAT:Synaptoporin
MSTRG.29853	000194F	1285076	1286362	intergenic	1	1	maker-000194F-pred_gff_AUGUSTUS-gene-14.95	antisense (convergent)	Non-Othologous	SYNG1_RAT:Synapse differentiation-inducing gene 1
MSTRG.11057	000030F	2548794	2549043	intergenic	1	1	maker-000030F-pred_gff_genemark-gene-26.41	strand_unknow	Non-Othologous	SYNE2_HUMAN:Nesprin-2
MSTRG.9215	000024F	6426350	6426575	intergenic	1	1	maker-000024F-pred_gff_AUGUSTUS-gene-64.0	strand_unknow	Non-Othologous	-
MSTRG.27335	000161F	1047240	1049230	intergenic	1	1	maker-000161F-pred_gff_AUGUSTUS-gene-12.41	strand_unknow	Non-Othologous	SYN3_HUMAN:Synapsin-3
MSTRG.27336	000161F	1049565	1049767	intergenic	1	1	maker-000161F-pred_gff_AUGUSTUS-gene-12.41	strand_unknow	Non-Othologous	SYN3_HUMAN:Synapsin-3
MSTRG.27198	000159F	1998975	1999308	intergenic	1	1	maker-000159F-pred_gff_snap_masked-gene-20.9	strand_unknow	Non-Othologous	-
MSTRG.7839	000020F	129594	129875	intergenic	1	1	maker-000020F-pred_gff_AUGUSTUS-gene-1.2	strand_unknow	Non-Othologous	-
MSTRG.30044	000197F	144382	144947	intergenic	1	1	maker-000197F-pred_gff_AUGUSTUS-gene-1.3	strand_unknow	Non-Othologous	SYK_MOUSE:Lysine--tRNA ligase
MSTRG.33600	000269F	399665	399903	intergenic	1	1	maker-000269F-pred_gff_AUGUSTUS-gene-4.45	strand_unknow	Non-Othologous	SYEP_MOUSE:Bifunctional glutamate proline--tRNA ligase
MSTRG.14614	000048F	1772680	1773926	intergenic	1	1	maker-000048F-pred_gff_AUGUSTUS-gene-17.7	strand_unknow	Non-Othologous	SWAHC_MOUSE:Ankyrin repeat domain-containing SOWAHC
MSTRG.14620	000048F	1737716	1755358	intergenic	5	1	maker-000048F-pred_gff_AUGUSTUS-gene-17.7	strand_unknow	Non-Othologous	SWAHC_MOUSE:Ankyrin repeat domain-containing SOWAHC
MSTRG.14616	000048F	1766567	1769817	intergenic	1	1	maker-000048F-pred_gff_AUGUSTUS-gene-17.7	sense (same_strand)	Non-Othologous	SWAHC_MOUSE:Ankyrin repeat domain-containing SOWAHC
MSTRG.38350	000403F	292510	300265	intergenic	1	1	maker-000403F-pred_gff_AUGUSTUS-gene-3.0	strand_unknow	Non-Othologous	-
MSTRG.9297	000025F	76929	77395	intergenic	1	1	maker-000025F-pred_gff_AUGUSTUS-gene-1.10	strand_unknow	Non-Othologous	SWAHA_MOUSE:Ankyrin repeat domain-containing SOWAHA
MSTRG.36107	000330F	88585	89192	intergenic	1	1	maker-000330F-pred_gff_AUGUSTUS-gene-1.4	strand_unknow	Non-Othologous	SV2B_RAT:Synaptic vesicle glyco 2B
MSTRG.32595	000248F	166860	167391	intergenic	1	1	maker-000248F-pred_gff_genemark-gene-2.35	sense (same_strand)	Non-Othologous	-
MSTRG.7842	000020F	161983	162244	intergenic	1	1	maker-000020F-pred_gff_AUGUSTUS-gene-1.4	strand_unknow	Non-Othologous	SUV91_PONAB:Histone-lysine N-methyltransferase SUV39H1
MSTRG.24095	000123F	925996	933889	intergenic	1	1	maker-000123F-pred_gff_AUGUSTUS-gene-10.8	strand_unknow	Non-Othologous	SUSD3_MOUSE:Sushi domain-containing 3
MSTRG.24096	000123F	925998	933889	intergenic	1	1	maker-000123F-pred_gff_AUGUSTUS-gene-10.8	strand_unknow	Non-Othologous	SUSD3_MOUSE:Sushi domain-containing 3
MSTRG.39342	000451F	114958	117286	intergenic	1	1	maker-000451F-pred_gff_AUGUSTUS-gene-1.1	antisense (convergent)	Non-Othologous	SUMO1_ONCMY:Small ubiquitin-related modifier 1
MSTRG.9763	000026F	2659051	2659356	intergenic	1	1	maker-000026F-pred_gff_AUGUSTUS-gene-26.0	strand_unknow	Non-Othologous	-
MSTRG.23018	000112F	2606926	2615081	intergenic	1	1	maker-000112F-pred_gff_AUGUSTUS-gene-27.43	strand_unknow	Orthologous	SUIS_RABIT:Sucrase- intestinal
MSTRG.29215	000187F	28010	28432	intergenic	1	1	maker-000187F-pred_gff_AUGUSTUS-gene-4.73	strand_unknow	Non-Othologous	-
MSTRG.10231	000027F	6496932	6497393	intergenic	1	1	maker-000027F-pred_gff_AUGUSTUS-gene-66.58	strand_unknow	Non-Othologous	-
MSTRG.28002	000168F	2002608	2003006	intergenic	1	1	maker-000168F-pred_gff_genemark-gene-19.33	strand_unknow	Non-Othologous	SUCB1_MESAU:Succinate-- ligase
MSTRG.37759	000384F	41740	61840	intergenic	6	1	maker-000384F-pred_gff_AUGUSTUS-gene-2.44	strand_unknow	Non-Othologous	STXB_SYNVE:Neoverrucotoxin subunit beta
MSTRG.42557	000838F	31156	32167	intergenic	1	1	maker-000838F-pred_gff_genemark-gene-0.9	antisense (convergent)	Non-Othologous	-
MSTRG.43181	001269F	19852	20765	intergenic	1	1	maker-001269F-pred_gff_AUGUSTUS-gene-0.0	strand_unknow	Non-Othologous	STXB_SYNVE:Neoverrucotoxin subunit beta
MSTRG.41824	000676F	2556	3538	intergenic	1	1	maker-000676F-pred_gff_genemark-gene-0.17	strand_unknow	Non-Othologous	STXB_SYNVE:Neoverrucotoxin subunit beta
MSTRG.29665	000192F	1526561	1531904	intergenic	1	1	maker-000192F-pred_gff_snap_masked-gene-14.13	antisense (convergent)	Non-Othologous	-
MSTRG.40490	000526F	141566	142681	intergenic	1	1	maker-000526F-pred_gff_genemark-gene-0.22	strand_unknow	Non-Othologous	STXB_SYNHO:Stonustoxin subunit beta
MSTRG.12128	000035F	2152849	2153618	intergenic	1	1	maker-000035F-pred_gff_AUGUSTUS-gene-21.5	strand_unknow	Non-Othologous	STXB_SYNHO:Stonustoxin subunit beta
MSTRG.40482	000526F	116328	125452	intergenic	3	1	maker-000526F-pred_gff_genemark-gene-0.22	strand_unknow	Non-Othologous	STXB_SYNHO:Stonustoxin subunit beta
MSTRG.33117	000258F	555575	556128	intergenic	1	1	maker-000258F-pred_gff_AUGUSTUS-gene-7.50	antisense (divergent)	Non-Othologous	-
MSTRG.17521	000067F	4309419	4310060	intergenic	1	1	maker-000067F-pred_gff_AUGUSTUS-gene-45.54	strand_unknow	Non-Othologous	-
MSTRG.40473	000526F	125680	128848	intergenic	1	1	maker-000526F-pred_gff_genemark-gene-0.22	strand_unknow	Non-Othologous	STXB_SYNHO:Stonustoxin subunit beta
MSTRG.36167	000331F	301257	301572	intergenic	1	1	maker-000331F-pred_gff_AUGUSTUS-gene-4.40	strand_unknow	Non-Othologous	-
MSTRG.12129	000035F	2158878	2159202	intergenic	1	1	maker-000035F-pred_gff_AUGUSTUS-gene-21.7	strand_unknow	Non-Othologous	STXB_SYNHO:Stonustoxin subunit beta
MSTRG.41097	000587F	4135	7235	intergenic	1	1	maker-000587F-pred_gff_genemark-gene-0.32	strand_unknow	Non-Othologous	STXB_SYNHO:Stonustoxin subunit beta
MSTRG.40484	000526F	131985	133205	intergenic	1	1	maker-000526F-pred_gff_genemark-gene-0.22	strand_unknow	Orthologous	STXB_SYNHO:Stonustoxin subunit beta
MSTRG.24664	000129F	2175081	2175441	intergenic	1	1	maker-000129F-pred_gff_AUGUSTUS-gene-22.36	strand_unknow	Non-Othologous	-
MSTRG.29491	000189F	1344997	1345667	intergenic	1	1	maker-000189F-pred_gff_AUGUSTUS-gene-13.5	sense (same_strand)	Non-Othologous	STXA_SYNVE:Neoverrucotoxin subunit alpha
MSTRG.41241	000604F	13500	14023	intergenic	1	1	maker-000604F-pred_gff_AUGUSTUS-gene-0.3	strand_unknow	Non-Othologous	STXA_SYNHO:Stonustoxin subunit alpha
MSTRG.41249	000604F	55113	56067	intergenic	1	1	maker-000604F-pred_gff_AUGUSTUS-gene-0.3	strand_unknow	Non-Othologous	STXA_SYNHO:Stonustoxin subunit alpha
MSTRG.41251	000604F	49536	51514	intergenic	1	1	maker-000604F-pred_gff_AUGUSTUS-gene-0.3	antisense (convergent)	Non-Othologous	STXA_SYNHO:Stonustoxin subunit alpha
MSTRG.41985	000703F	68932	72623	intergenic	1	1	maker-000703F-pred_gff_genemark-gene-0.27	strand_unknow	Non-Othologous	-
MSTRG.41246	000604F	52916	53132	intergenic	1	1	maker-000604F-pred_gff_AUGUSTUS-gene-0.3	strand_unknow	Non-Othologous	STXA_SYNHO:Stonustoxin subunit alpha
MSTRG.30062	000197F	635272	639163	intergenic	2	1	maker-000197F-pred_gff_AUGUSTUS-gene-6.0	strand_unknow	Orthologous	-
MSTRG.41242	000604F	15159	15516	intergenic	1	1	maker-000604F-pred_gff_AUGUSTUS-gene-0.3	strand_unknow	Non-Othologous	STXA_SYNHO:Stonustoxin subunit alpha
MSTRG.34207	000281F	927527	928814	intergenic	1	1	maker-000281F-pred_gff_AUGUSTUS-gene-8.5	strand_unknow	Non-Othologous	STXA_SYNHO:Stonustoxin subunit alpha
MSTRG.42886	000966F	5063	5920	intergenic	1	1	maker-000966F-pred_gff_AUGUSTUS-gene-0.3	strand_unknow	Non-Othologous	-
MSTRG.41986	000705F	1562	1833	intergenic	1	1	maker-000705F-pred_gff_genemark-gene-0.15	strand_unknow	Non-Othologous	-
MSTRG.27112	000159F	612200	615834	intergenic	1	1	maker-000159F-pred_gff_genemark-gene-8.61	strand_unknow	Non-Othologous	-
MSTRG.41252	000604F	51779	52250	intergenic	1	1	maker-000604F-pred_gff_AUGUSTUS-gene-0.3	strand_unknow	Non-Othologous	STXA_SYNHO:Stonustoxin subunit alpha
MSTRG.41237	000604F	7501	7844	intergenic	1	1	maker-000604F-pred_gff_AUGUSTUS-gene-0.3	strand_unknow	Non-Othologous	STXA_SYNHO:Stonustoxin subunit alpha
MSTRG.28510	000174F	1876769	1880621	intergenic	1	1	maker-000174F-pred_gff_AUGUSTUS-gene-18.7	antisense (convergent)	Non-Othologous	STXA_SYNHO:Stonustoxin subunit alpha
MSTRG.41255	000604F	96885	104272	intergenic	1	1	maker-000604F-pred_gff_AUGUSTUS-gene-0.3	strand_unknow	Non-Othologous	STXA_SYNHO:Stonustoxin subunit alpha
MSTRG.41247	000604F	54494	54703	intergenic	1	1	maker-000604F-pred_gff_AUGUSTUS-gene-0.3	strand_unknow	Non-Othologous	STXA_SYNHO:Stonustoxin subunit alpha
MSTRG.37739	000384F	512110	512531	intergenic	1	1	maker-000384F-pred_gff_AUGUSTUS-gene-4.2	strand_unknow	Non-Othologous	-
MSTRG.18910	000077F	2709639	2722932	intergenic	1	1	maker-000077F-pred_gff_AUGUSTUS-gene-27.9	strand_unknow	Non-Othologous	STX2_HUMAN:Syntaxin-2
MSTRG.43108	001132F	17310	17575	intergenic	1	1	maker-001132F-pred_gff_AUGUSTUS-gene-0.1	strand_unknow	Non-Othologous	-
MSTRG.18906	000077F	2636147	2636827	intergenic	1	1	maker-000077F-pred_gff_AUGUSTUS-gene-27.9	strand_unknow	Non-Othologous	STX2_HUMAN:Syntaxin-2
MSTRG.27326	000161F	710908	715774	intergenic	1	1	maker-000161F-pred_gff_AUGUSTUS-gene-7.34	antisense (divergent)	Non-Othologous	STIMA_HUMAN:Store-operated calcium entry regulator STIMATE
MSTRG.35103	000303F	100489	104724	intergenic	4	1	maker-000303F-pred_gff_AUGUSTUS-gene-4.121	sense (same_strand)	Non-Othologous	-
MSTRG.41551	000637F	75617	77691	intergenic	1	1	maker-000637F-pred_gff_AUGUSTUS-gene-0.8	strand_unknow	Non-Othologous	-
MSTRG.43049	001082F	9258	9534	intergenic	1	1	maker-001082F-pred_gff_genemark-gene-0.4	strand_unknow	Non-Othologous	-
MSTRG.23255	000115F	1681741	1682357	intergenic	1	1	maker-000115F-pred_gff_AUGUSTUS-gene-18.37	strand_unknow	Non-Othologous	STIM2_MOUSE:Stromal interaction molecule 2
MSTRG.23256	000115F	1682525	1684002	intergenic	1	1	maker-000115F-pred_gff_AUGUSTUS-gene-18.37	strand_unknow	Non-Othologous	STIM2_MOUSE:Stromal interaction molecule 2
MSTRG.28466	000174F	1213160	1219814	intergenic	1	1	maker-000174F-pred_gff_genemark-gene-12.21	antisense (convergent)	Non-Othologous	-
MSTRG.1327	000002F	2733726	2734799	intergenic	1	1	maker-000002F-pred_gff_AUGUSTUS-gene-27.11	strand_unknow	Non-Othologous	STAR7_HUMA:N -related lipid transfer mitochondrial
MSTRG.10058	000027F	2432930	2433335	intergenic	1	1	maker-000027F-pred_gff_AUGUSTUS-gene-25.10	strand_unknow	Non-Othologous	STAC3_DANRES:H3 and cysteine-rich domain-containing 3
MSTRG.38218	000399F	396816	397417	intergenic	1	1	maker-000399F-pred_gff_AUGUSTUS-gene-3.7	strand_unknow	Non-Othologous	STAB2_HUMAN:Stabilin-2
MSTRG.39807	000477F	68481	72045	intergenic	1	1	maker-000477F-pred_gff_snap_masked-gene-1.130	sense (same_strand)	Non-Othologous	STAB2_HUMAN:Stabilin-2
MSTRG.8698	000023F	3070258	3071700	intergenic	1	1	maker-000023F-pred_gff_genemark-gene-31.1	strand_unknow	Non-Othologous	-
MSTRG.13158	000039F	5454909	5455809	intergenic	1	1	maker-000039F-pred_gff_AUGUSTUS-gene-54.0	strand_unknow	Non-Othologous	-
MSTRG.10026	000027F	1632874	1634775	intergenic	1	1	maker-000027F-pred_gff_AUGUSTUS-gene-16.0	antisense (convergent)	Non-Othologous	ST7L_DANRE:Suppressor of tumorigenicity 7 -like
MSTRG.27628	000164F	1987599	1992681	intergenic	1	1	maker-000164F-pred_gff_AUGUSTUS-gene-19.5	strand_unknow	Non-Othologous	-
MSTRG.41353	000617F	30865	31792	intergenic	1	1	maker-000617F-pred_gff_AUGUSTUS-gene-0.0	strand_unknow	Non-Othologous	-
MSTRG.26028	000146F	429479	430148	intergenic	1	1	maker-000146F-pred_gff_AUGUSTUS-gene-4.50	strand_unknow	Non-Othologous	ST6B1_PANTR:Sulfotransferase 6B1
MSTRG.40642	000541F	68930	69192	intergenic	1	1	maker-000541F-pred_gff_AUGUSTUS-gene-0.6	strand_unknow	Non-Othologous	-
MSTRG.26024	000146F	370046	372054	intergenic	1	1	maker-000146F-pred_gff_AUGUSTUS-gene-4.50	strand_unknow	Non-Othologous	ST6B1_PANTR:Sulfotransferase 6B1
MSTRG.26029	000146F	430753	431023	intergenic	1	1	maker-000146F-pred_gff_AUGUSTUS-gene-4.50	strand_unknow	Non-Othologous	ST6B1_PANTR:Sulfotransferase 6B1
MSTRG.42182	000746F	48856	49083	intergenic	1	1	maker-000746F-pred_gff_AUGUSTUS-gene-0.1	strand_unknow	Non-Othologous	-
MSTRG.13535	000041F	2007256	2014101	intergenic	1	1	maker-000041F-pred_gff_genemark-gene-21.65	strand_unknow	Non-Othologous	ST3A1_RABIT:Amine sulfotransferase
MSTRG.17126	000065F	1554446	1554911	intergenic	1	1	maker-000065F-pred_gff_snap_masked-gene-15.15	strand_unknow	Non-Othologous	ST2B1_MOUSE:Sulfotransferase family cytosolic 2B member 1
MSTRG.17127	000065F	1568813	1569311	intergenic	1	1	maker-000065F-pred_gff_genemark-gene-16.11	strand_unknow	Non-Othologous	ST2B1_MOUSE:Sulfotransferase family cytosolic 2B member 1
MSTRG.19088	000078F	2122530	2124317	intergenic	2	1	maker-000078F-pred_gff_genemark-gene-21.14	antisense (convergent)	Non-Othologous	ST17A_HUMAN:Serine threonine- kinase 17A
MSTRG.41859	000684F	48775	49016	intergenic	1	1	maker-000684F-pred_gff_AUGUSTUS-gene-0.5	strand_unknow	Non-Othologous	-
MSTRG.32740	000251F	133081	133499	intergenic	1	1	maker-000251F-pred_gff_genemark-gene-4.99	strand_unknow	Non-Othologous	SSUH2_HUMA:N SSUH2 homolog
MSTRG.8733	000023F	3608075	3613787	intergenic	1	1	maker-000023F-pred_gff_AUGUSTUS-gene-36.0	antisense (convergent)	Non-Othologous	SSUH2_DANR:E SSUH2 homolog
MSTRG.41899	000689F	55776	56163	intergenic	1	1	maker-000689F-pred_gff_AUGUSTUS-gene-0.5	strand_unknow	Non-Othologous	SSR5_HUMAN:Somatostatin receptor type 5
MSTRG.37624	000379F	380556	387008	intergenic	3	1	maker-000379F-pred_gff_genemark-gene-4.63	antisense (convergent)	Non-Othologous	-
MSTRG.18208	000073F	5889	9309	intergenic	2	1	maker-000073F-pred_gff_AUGUSTUS-gene-0.0	antisense (convergent)	Non-Othologous	-
MSTRG.18665	000076F	510875	511391	intergenic	2	1	maker-000076F-pred_gff_AUGUSTUS-gene-5.2	strand_unknow	Non-Othologous	SSR1_HUMAN:Somatostatin receptor type 1
MSTRG.21857	000100F	1642838	1643209	intergenic	1	1	maker-000100F-pred_gff_AUGUSTUS-gene-17.0	strand_unknow	Non-Othologous	-
MSTRG.37731	000384F	38317	38517	intergenic	1	1	maker-000384F-pred_gff_genemark-gene-2.48	strand_unknow	Non-Othologous	-
MSTRG.184	000000F	5415131	5415511	intergenic	1	1	maker-000000F-pred_gff_AUGUSTUS-gene-56.27	strand_unknow	Non-Othologous	-
MSTRG.40735	000548F	96206	96959	intergenic	1	1	maker-000548F-pred_gff_AUGUSTUS-gene-0.20	strand_unknow	Non-Othologous	SRS11_HUMAN:Serine arginine-rich splicing factor 11
MSTRG.40734	000548F	93998	94308	intergenic	1	1	maker-000548F-pred_gff_AUGUSTUS-gene-0.20	strand_unknow	Non-Othologous	SRS11_HUMAN:Serine arginine-rich splicing factor 11
MSTRG.41549	000637F	74995	75381	intergenic	1	1	maker-000637F-pred_gff_AUGUSTUS-gene-0.8	strand_unknow	Non-Othologous	-
MSTRG.39473	000458F	278791	279367	intergenic	1	1	maker-000458F-pred_gff_AUGUSTUS-gene-1.17	strand_unknow	Non-Othologous	SRRT_DANRE:Serrate RNA effector molecule homolog
MSTRG.27068	000158F	761730	762919	intergenic	1	1	maker-000158F-pred_gff_AUGUSTUS-gene-8.29	sense (same_strand)	Non-Othologous	-
MSTRG.39466	000458F	250211	250561	intergenic	1	1	maker-000458F-pred_gff_AUGUSTUS-gene-1.17	strand_unknow	Non-Othologous	SRRT_DANRE:Serrate RNA effector molecule homolog
MSTRG.1775	000003F	2399622	2404155	intergenic	1	1	maker-000003F-pred_gff_AUGUSTUS-gene-25.3	strand_unknow	Orthologous	SRRM4_DANRE:Serine arginine repetitive matrix 4
MSTRG.28295	000173F	1021444	1022010	intergenic	1	1	maker-000173F-pred_gff_AUGUSTUS-gene-11.26	antisense (divergent)	Non-Othologous	SRP68_CANLF:Signal recognition particle subunit SRP68
MSTRG.29930	000195F	822770	823240	intergenic	1	1	maker-000195F-pred_gff_AUGUSTUS-gene-9.32	antisense (convergent)	Non-Othologous	SRMS_MOUSE:Tyrosine- kinase Srms
MSTRG.29925	000195F	812927	813204	intergenic	1	1	maker-000195F-pred_gff_AUGUSTUS-gene-9.32	strand_unknow	Non-Othologous	SRMS_MOUSE:Tyrosine- kinase Srms
MSTRG.34902	000299F	252742	253075	intergenic	1	1	maker-000299F-pred_gff_genemark-gene-2.5	strand_unknow	Non-Othologous	SRFB1_XENTR:Serum response factor-binding 1
MSTRG.2459	000004F	7744447	7744701	intergenic	1	1	maker-000004F-pred_gff_genemark-gene-78.16	strand_unknow	Non-Othologous	SRBD1_PONAB:S1 RNA-binding domain-containing 1
MSTRG.15079	000052F	145219	146031	intergenic	1	1	maker-000052F-pred_gff_AUGUSTUS-gene-1.4	strand_unknow	Non-Othologous	SPY3_HUMA:N sprouty homolog 3
MSTRG.26555	000151F	2000189	2000498	intergenic	1	1	maker-000151F-pred_gff_AUGUSTUS-gene-20.10	strand_unknow	Non-Othologous	SPXN_DANRE:Spexin
MSTRG.38395	000405F	96452	97161	intergenic	1	1	maker-000405F-pred_gff_AUGUSTUS-gene-2.10	strand_unknow	Non-Othologous	-
MSTRG.10963	000030F	799601	800173	intergenic	1	1	maker-000030F-pred_gff_snap_masked-gene-8.17	strand_unknow	Orthologous	SPTN5_HUMAN:Spectrin beta non-erythrocytic 5
MSTRG.22775	000110F	2366668	2367025	intergenic	1	1	maker-000110F-pred_gff_AUGUSTUS-gene-24.19	strand_unknow	Non-Othologous	-
MSTRG.31245	000219F	1190048	1190454	intergenic	1	1	maker-000219F-pred_gff_AUGUSTUS-gene-12.44	strand_unknow	Non-Othologous	SPTCS_HUMAN:Spatacsin
MSTRG.31243	000219F	1187251	1187521	intergenic	1	1	maker-000219F-pred_gff_AUGUSTUS-gene-12.44	strand_unknow	Non-Othologous	SPTCS_HUMAN:Spatacsin
MSTRG.3914	000007F	10654072	10700893	intergenic	1	1	maker-000007F-pred_gff_genemark-gene-108.11	strand_unknow	Non-Othologous	-
MSTRG.37844	000386F	227936	228824	intergenic	1	1	maker-000386F-pred_gff_genemark-gene-2.5	strand_unknow	Non-Othologous	-
MSTRG.37777	000384F	381501	395284	intergenic	4	1	maker-000384F-pred_gff_AUGUSTUS-gene-4.2	strand_unknow	Non-Othologous	-
MSTRG.31246	000219F	1193929	1194133	intergenic	1	1	maker-000219F-pred_gff_AUGUSTUS-gene-12.44	strand_unknow	Non-Othologous	SPTCS_HUMAN:Spatacsin
MSTRG.31242	000219F	1184707	1185339	intergenic	1	1	maker-000219F-pred_gff_AUGUSTUS-gene-12.44	strand_unknow	Orthologous	SPTCS_HUMAN:Spatacsin
MSTRG.36081	000329F	405405	405749	intergenic	1	1	maker-000329F-pred_gff_AUGUSTUS-gene-5.85	strand_unknow	Non-Othologous	SPSB1_MOUSESPR:Y domain-containing SOCS box 1
MSTRG.35363	000311F	56535	56935	intergenic	1	1	maker-000311F-pred_gff_AUGUSTUS-gene-0.1	strand_unknow	Non-Othologous	-
MSTRG.41488	000632F	38420	39530	intergenic	1	1	maker-000632F-pred_gff_AUGUSTUS-gene-0.2	strand_unknow	Non-Othologous	-
MSTRG.33374	000264F	3023	4816	intergenic	1	1	maker-000264F-pred_gff_AUGUSTUS-gene-0.1	strand_unknow	Non-Othologous	SPRE_XENLA:Sepiapterin reductase
MSTRG.9301	000025F	129514	130387	intergenic	1	1	maker-000025F-pred_gff_genemark-gene-5.115	strand_unknow	Non-Othologous	SPON2_RAT:Spondin-2
MSTRG.13928	000045F	772142	777644	intergenic	1	1	maker-000045F-pred_gff_AUGUSTUS-gene-8.25	antisense (divergent)	Non-Othologous	SPNS2_DANR:E spinster homolog 2
MSTRG.14095	000046F	934692	934963	intergenic	1	1	maker-000046F-pred_gff_AUGUSTUS-gene-9.7	antisense (divergent)	Non-Othologous	-
MSTRG.28664	000177F	1	2801	intergenic	71	1	maker-000177F-pred_gff_AUGUSTUS-gene-0.0	strand_unknow	Non-Othologous	SPIT2_HUMAN:Kunitz-type protease inhibitor 2
MSTRG.3839	000007F	9179467	9180048	intergenic	1	1	maker-000007F-pred_gff_AUGUSTUS-gene-93.57	strand_unknow	Non-Othologous	SPIN1_RAT:Spindlin-1
MSTRG.24247	000124F	2077322	2080817	intergenic	1	1	maker-000124F-pred_gff_AUGUSTUS-gene-21.4	strand_unknow	Non-Othologous	SPIN1_MOUSE:Spindlin-1
MSTRG.41672	000654F	30796	31416	intergenic	1	1	maker-000654F-pred_gff_AUGUSTUS-gene-0.7	strand_unknow	Non-Othologous	-
MSTRG.28304	000173F	1176501	1176712	intergenic	1	1	maker-000173F-pred_gff_AUGUSTUS-gene-12.10	strand_unknow	Non-Othologous	SPHK2_HUMAN:Sphingosine kinase 2
MSTRG.4861	000010F	8412005	8412500	intergenic	1	1	maker-000010F-pred_gff_AUGUSTUS-gene-85.21	strand_unknow	Non-Othologous	SPG16_HUMAN:Sperm-associated antigen 16
MSTRG.34257	000283F	83930	84794	intergenic	1	1	maker-000283F-pred_gff_AUGUSTUS-gene-1.31	strand_unknow	Non-Othologous	SPCS3_MOUSE:Signal peptidase complex subunit 3
MSTRG.9206	000024F	6286776	6288233	intergenic	1	1	maker-000024F-pred_gff_AUGUSTUS-gene-63.7	strand_unknow	Non-Othologous	SPC24_DANRE:Kinetochore Spc24
MSTRG.17439	000067F	581433	581662	intergenic	1	1	maker-000067F-pred_gff_AUGUSTUS-gene-6.39	strand_unknow	Non-Othologous	SPB5_XENTR:Serpin B5
MSTRG.25990	000145F	622249	623017	intergenic	1	1	maker-000145F-pred_gff_snap_masked-gene-6.32	strand_unknow	Orthologous	-
MSTRG.28115	000171F	490938	491212	intergenic	1	1	maker-000171F-pred_gff_AUGUSTUS-gene-5.26	strand_unknow	Non-Othologous	SP30L_DANRE:Histone deacetylase complex subunit SAP30L
MSTRG.17137	000065F	2063857	2064229	intergenic	1	1	maker-000065F-pred_gff_AUGUSTUS-gene-25.63	strand_unknow	Non-Othologous	SOX9_MOUSE:Transcription factor SOX-9
MSTRG.36073	000329F	350764	351197	intergenic	1	1	maker-000329F-pred_gff_snap_masked-gene-3.8	strand_unknow	Non-Othologous	-
MSTRG.41382	000619F	67370	68631	intergenic	1	1	maker-000619F-pred_gff_AUGUSTUS-gene-0.2	strand_unknow	Non-Othologous	-
MSTRG.36866	000353F	538923	547357	intergenic	1	1	maker-000353F-pred_gff_AUGUSTUS-gene-5.0	antisense (divergent)	Orthologous	SOX8_TETNG:Transcription factor Sox-8
MSTRG.18835	000077F	666050	666895	intergenic	1	1	maker-000077F-pred_gff_genemark-gene-5.9	strand_unknow	Non-Othologous	-
MSTRG.34635	000292F	254943	256418	intergenic	1	1	maker-000292F-pred_gff_AUGUSTUS-gene-3.18	strand_unknow	Non-Othologous	-
MSTRG.7768	000019F	6198228	6198768	intergenic	1	1	maker-000019F-pred_gff_AUGUSTUS-gene-62.14	strand_unknow	Non-Othologous	SOX5_MOUSE:Transcription factor SOX-5
MSTRG.29684	000193F	429576	429797	intergenic	1	1	maker-000193F-pred_gff_AUGUSTUS-gene-4.0	strand_unknow	Non-Othologous	SOX1A_DANRE:Transcription factor Sox-1a
MSTRG.8055	000020F	6983334	6986004	intergenic	1	1	maker-000020F-pred_gff_AUGUSTUS-gene-70.7	strand_unknow	Non-Othologous	SOX18_XENTR:Transcription factor Sox-18
MSTRG.3317	000006F	7865290	7875617	intergenic	1	1	maker-000006F-pred_gff_AUGUSTUS-gene-80.13	antisense (divergent)	Non-Othologous	SOX14_DANRE:Transcription factor Sox-14
MSTRG.3697	000007F	6354639	6355358	intergenic	1	1	maker-000007F-pred_gff_AUGUSTUS-gene-63.13	sense (same_strand)	Non-Othologous	SOX14_DANRE:Transcription factor Sox-14
MSTRG.9771	000026F	2992833	2993122	intergenic	1	1	maker-000026F-pred_gff_AUGUSTUS-gene-30.2	strand_unknow	Non-Othologous	SOST_RAT:Sclerostin
MSTRG.34164	000280F	597986	599351	intergenic	1	1	maker-000280F-pred_gff_AUGUSTUS-gene-6.39	strand_unknow	Non-Othologous	SOSSC_DANRESOS:S complex subunit C
MSTRG.41357	000617F	64354	64719	intergenic	1	1	maker-000617F-pred_gff_AUGUSTUS-gene-0.7	strand_unknow	Non-Othologous	SON_MOUS:E SON
MSTRG.11852	000033F	2567652	2568776	intergenic	2	1	maker-000033F-pred_gff_AUGUSTUS-gene-25.0	strand_unknow	Non-Othologous	SOML_PAROL:Somatolactin
MSTRG.37199	000364F	237309	238593	intergenic	1	1	maker-000364F-pred_gff_AUGUSTUS-gene-3.26	sense (same_strand)	Non-Othologous	-
MSTRG.29013	000182F	1618515	1618922	intergenic	1	1	maker-000182F-pred_gff_augustus_masked-gene-16.39	strand_unknow	Non-Othologous	SOGA1_HUMA:N SOGA1
MSTRG.4826	000010F	7626337	7629828	intergenic	1	1	maker-000010F-pred_gff_AUGUSTUS-gene-76.0	strand_unknow	Non-Othologous	SOCS6_PONAB:Suppressor of cytokine signaling 6
MSTRG.12316	000036F	141281	144574	intergenic	1	1	maker-000036F-pred_gff_AUGUSTUS-gene-4.65	strand_unknow	Non-Othologous	SNX21_MOUSE:Sorting nexin-21
MSTRG.12987	000039F	1445520	1449027	intergenic	1	1	maker-000039F-pred_gff_AUGUSTUS-gene-14.13	antisense (convergent)	Non-Othologous	SNX2_MOUSE:Sorting nexin-2
MSTRG.32407	000241F	164001	164369	intergenic	1	1	maker-000241F-pred_gff_genemark-gene-4.109	strand_unknow	Non-Othologous	SNX1_MOUSE:Sorting nexin-1
MSTRG.39273	000446F	102534	103531	intergenic	1	1	maker-000446F-pred_gff_snap_masked-gene-2.102	sense (same_strand)	Non-Othologous	-
MSTRG.6641	000016F	5917862	5918196	intergenic	2	1	maker-000016F-pred_gff_genemark-gene-59.19	sense (same_strand)	Non-Othologous	-
MSTRG.10570	000028F	6685126	6685419	intergenic	1	1	maker-000028F-pred_gff_genemark-gene-69.66	strand_unknow	Non-Othologous	SNX1_HUMAN:Sorting nexin-1
MSTRG.30122	000198F	1013614	1017429	intergenic	1	1	maker-000198F-pred_gff_snap_masked-gene-10.9	antisense (divergent)	Non-Othologous	-
MSTRG.37672	000382F	85593	88043	intergenic	1	1	maker-000382F-pred_gff_snap_masked-gene-4.199	antisense (divergent)	Non-Othologous	SNPC4_HUM:A -activating complex subunit 4
MSTRG.10741	000029F	3531104	3531307	intergenic	1	1	maker-000029F-pred_gff_AUGUSTUS-gene-37.32	strand_unknow	Non-Othologous	SNP23_RAT:Synaptosomal-associated 23
MSTRG.22659	000109F	2412647	2413001	intergenic	1	1	maker-000109F-pred_gff_AUGUSTUS-gene-24.0	strand_unknow	Non-Othologous	-
MSTRG.1309	000002F	2536093	2536342	intergenic	1	1	maker-000002F-pred_gff_AUGUSTUS-gene-25.6	strand_unknow	Non-Othologous	SMTL1_HUMAN:Smoothelin 1
MSTRG.42827	000939F	10743	10983	intergenic	1	1	maker-000939F-pred_gff_AUGUSTUS-gene-0.1	strand_unknow	Non-Othologous	-
MSTRG.36403	000338F	388358	388729	intergenic	1	1	maker-000338F-pred_gff_AUGUSTUS-gene-5.72	strand_unknow	Non-Othologous	SMRD1_HUMANSW:I SNF-related matrix-associated actin-dependent regulator of chromatin subfamily D member 1
MSTRG.7006	000017F	4704271	4704508	intergenic	1	1	maker-000017F-pred_gff_AUGUSTUS-gene-47.7	strand_unknow	Non-Othologous	SMG9_SALS:A SMG9
MSTRG.7007	000017F	4696645	4703664	intergenic	2	1	maker-000017F-pred_gff_AUGUSTUS-gene-47.7	strand_unknow	Non-Othologous	SMG9_SALS:A SMG9
MSTRG.29444	000189F	588996	635197	intergenic	2	1	maker-000189F-pred_gff_AUGUSTUS-gene-6.5	strand_unknow	Non-Othologous	SMG7_MOUS:E SMG7
MSTRG.38774	000422F	279643	280022	intergenic	1	1	maker-000422F-pred_gff_AUGUSTUS-gene-2.82	strand_unknow	Non-Othologous	SMG1_MOUSE:Serine threonine- kinase SMG1
MSTRG.13182	000039F	6112375	6112667	intergenic	1	1	maker-000039F-pred_gff_genemark-gene-60.38	strand_unknow	Non-Othologous	SMCA2_MOUSE:Probable global transcription activator SNF2L2
MSTRG.38411	000405F	354892	355186	intergenic	1	1	maker-000405F-pred_gff_AUGUSTUS-gene-3.11	strand_unknow	Non-Othologous	SMAD5_DANRE:Mothers against decapentaplegic homolog 5
MSTRG.42798	000933F	15406	15732	intergenic	1	1	maker-000933F-pred_gff_AUGUSTUS-gene-0.1	strand_unknow	Non-Othologous	-
MSTRG.34450	000289F	174980	175252	intergenic	1	1	maker-000289F-pred_gff_genemark-gene-1.19	strand_unknow	Non-Othologous	-
MSTRG.34288	000283F	442862	444765	intergenic	1	1	maker-000283F-pred_gff_genemark-gene-4.20	strand_unknow	Non-Othologous	-
MSTRG.31350	000221F	111690	116327	intergenic	1	1	maker-000221F-pred_gff_AUGUSTUS-gene-4.57	antisense (convergent)	Non-Othologous	SMAD4_MOUSE:Mothers against decapentaplegic homolog 4
MSTRG.36816	000352F	66159	68774	intergenic	1	1	maker-000352F-pred_gff_genemark-gene-0.21	strand_unknow	Non-Othologous	SLIP_HUMAN:Nuclear GTPase SLIP-GC
MSTRG.40769	000551F	11765	12736	intergenic	1	1	maker-000551F-pred_gff_genemark-gene-0.38	sense (same_strand)	Non-Othologous	SLIP_HUMAN:Nuclear GTPase SLIP-GC
MSTRG.36815	000352F	57628	58592	intergenic	1	1	maker-000352F-pred_gff_genemark-gene-0.21	strand_unknow	Non-Othologous	SLIP_HUMAN:Nuclear GTPase SLIP-GC
MSTRG.40743	000549F	3238	5052	intergenic	1	1	maker-000549F-pred_gff_AUGUSTUS-gene-0.2	strand_unknow	Non-Othologous	SLIP_HUMAN:Nuclear GTPase SLIP-GC
MSTRG.29485	000189F	1292193	1292550	intergenic	1	1	maker-000189F-pred_gff_genemark-gene-13.33	strand_unknow	Non-Othologous	-
MSTRG.7831	000020F	3626	3934	intergenic	1	1	maker-000020F-pred_gff_snap_masked-gene-0.1	strand_unknow	Non-Othologous	-
MSTRG.42800	000933F	34828	35059	intergenic	1	1	maker-000933F-pred_gff_AUGUSTUS-gene-0.1	strand_unknow	Non-Othologous	-
MSTRG.3124	000006F	1593067	1593343	intergenic	1	1	maker-000006F-pred_gff_AUGUSTUS-gene-16.51	strand_unknow	Non-Othologous	-
MSTRG.32696	000249F	1150797	1152901	intergenic	1	1	maker-000249F-pred_gff_AUGUSTUS-gene-10.10	strand_unknow	Non-Othologous	SLIP_HUMAN:Nuclear GTPase SLIP-GC
MSTRG.36822	000352F	43798	44441	intergenic	1	1	maker-000352F-pred_gff_genemark-gene-0.21	sense (same_strand)	Non-Othologous	SLIP_HUMAN:Nuclear GTPase SLIP-GC
MSTRG.32160	000236F	586477	590208	intergenic	1	1	maker-000236F-pred_gff_AUGUSTUS-gene-6.49	strand_unknow	Non-Othologous	SLIP_HUMAN:Nuclear GTPase SLIP-GC
MSTRG.37406	000373F	98593	98909	intergenic	1	1	maker-000373F-pred_gff_AUGUSTUS-gene-1.17	strand_unknow	Non-Othologous	-
MSTRG.14668	000048F	3724139	3724373	intergenic	1	1	maker-000048F-pred_gff_AUGUSTUS-gene-37.1	strand_unknow	Non-Othologous	SLIK6_HUMANSLI:T and NTRK 6
MSTRG.10821	000029F	4970003	4970429	intergenic	1	1	maker-000029F-pred_gff_AUGUSTUS-gene-50.27	strand_unknow	Non-Othologous	SLIK3_HUMANSLI:T and NTRK 3
MSTRG.4452	000008F	10191927	10193556	intergenic	1	1	maker-000008F-pred_gff_AUGUSTUS-gene-102.38	strand_unknow	Non-Othologous	-
MSTRG.38574	000410F	184057	197130	intergenic	5	1	maker-000410F-pred_gff_AUGUSTUS-gene-2.114	antisense (divergent)	Orthologous	-
MSTRG.27193	000159F	1992173	1992595	intergenic	2	1	maker-000159F-pred_gff_AUGUSTUS-gene-20.63	sense (same_strand)	Non-Othologous	-
MSTRG.16576	000062F	1065378	1089131	intergenic	1	1	maker-000062F-pred_gff_AUGUSTUS-gene-10.1	strand_unknow	Non-Othologous	SLIK2_HUMANSLI:T and NTRK 2
MSTRG.13844	000044F	4368577	4369141	intergenic	1	1	maker-000044F-pred_gff_AUGUSTUS-gene-44.11	sense (same_strand)	Non-Othologous	SLAF6_HUMANSLA:M family member 6
MSTRG.13843	000044F	4367338	4368310	intergenic	1	1	maker-000044F-pred_gff_AUGUSTUS-gene-44.11	strand_unknow	Non-Othologous	SLAF6_HUMANSLA:M family member 6
MSTRG.4878	000010F	8726585	8729302	intergenic	1	1	maker-000010F-pred_gff_AUGUSTUS-gene-87.1	strand_unknow	Non-Othologous	SKDA1_MOUSESK:I DACH domain-containing 1
MSTRG.33805	000273F	354600	354958	intergenic	1	1	maker-000273F-pred_gff_AUGUSTUS-gene-3.0	strand_unknow	Non-Othologous	SKA2_SALSA:Spindle and kinetochore-associated 2
MSTRG.31132	000216F	1309936	1310369	intergenic	1	1	maker-000216F-pred_gff_AUGUSTUS-gene-12.8	sense (same_strand)	Non-Othologous	-
MSTRG.33804	000273F	353156	353361	intergenic	1	1	maker-000273F-pred_gff_AUGUSTUS-gene-3.0	strand_unknow	Non-Othologous	SKA2_SALSA:Spindle and kinetochore-associated 2
MSTRG.6118	000015F	276782	279026	intergenic	1	1	maker-000015F-pred_gff_AUGUSTUS-gene-3.34	strand_unknow	Non-Othologous	SIX4_MOUSE:Homeobox SIX4
MSTRG.39829	000478F	221065	225583	intergenic	1	1	maker-000478F-pred_gff_snap_masked-gene-1.4	strand_unknow	Non-Othologous	SIN1_CHICK:Target of rapamycin complex 2 subunit MAPKAP1
MSTRG.33800	000273F	242943	243275	intergenic	1	1	maker-000273F-pred_gff_AUGUSTUS-gene-2.7	strand_unknow	Non-Othologous	SIM2_MOUSE:Single-minded homolog 2
MSTRG.33256	000261F	693316	693598	intergenic	1	1	maker-000261F-pred_gff_AUGUSTUS-gene-7.19	strand_unknow	Non-Othologous	SIM1A_DANRE:Single-minded homolog 1-A
MSTRG.28485	000174F	1420866	1423618	intergenic	1	1	maker-000174F-pred_gff_AUGUSTUS-gene-14.0	antisense (divergent)	Non-Othologous	SIAH2_DANRE:E3 ubiquitin- ligase Siah2
MSTRG.11866	000033F	3088674	3088923	intergenic	1	1	maker-000033F-pred_gff_AUGUSTUS-gene-31.0	strand_unknow	Non-Othologous	SIAE_MOUSE:Sialate O-acetylesterase
MSTRG.42614	000855F	27095	27682	intergenic	1	1	maker-000855F-pred_gff_AUGUSTUS-gene-0.3	strand_unknow	Non-Othologous	SIA7E_HUMAN:Alpha-N-acetylgalactosaminide alpha-2,6-sialyltransferase 5
MSTRG.2641	000005F	824051	824347	intergenic	1	1	maker-000005F-pred_gff_AUGUSTUS-gene-8.1	strand_unknow	Non-Othologous	-
MSTRG.12189	000035F	2956003	2957602	intergenic	1	1	maker-000035F-pred_gff_AUGUSTUS-gene-30.29	strand_unknow	Non-Othologous	SIA7B_MOUSE:Alpha-N-acetylgalactosaminide alpha-2,6-sialyltransferase 2
MSTRG.14617	000048F	1670272	1670567	intergenic	1	1	maker-000048F-pred_gff_snap_masked-gene-16.15	strand_unknow	Non-Othologous	-
MSTRG.38981	000433F	45625	47043	intergenic	1	1	maker-000433F-pred_gff_genemark-gene-2.59	strand_unknow	Non-Othologous	SIA4A_PIGCM:P-N-acetylneuraminate-beta-galactosamide-alpha-2,3-sialyltransferase 1
MSTRG.38986	000433F	129240	129465	intergenic	1	1	maker-000433F-pred_gff_AUGUSTUS-gene-2.54	strand_unknow	Non-Othologous	SIA4A_PIGCM:P-N-acetylneuraminate-beta-galactosamide-alpha-2,3-sialyltransferase 1
MSTRG.38980	000433F	48881	50559	intergenic	1	1	maker-000433F-pred_gff_genemark-gene-2.59	sense (same_strand)	Non-Othologous	SIA4A_PIGCM:P-N-acetylneuraminate-beta-galactosamide-alpha-2,3-sialyltransferase 1
MSTRG.39520	000462F	117011	118270	intergenic	1	1	maker-000462F-pred_gff_AUGUSTUS-gene-1.0	strand_unknow	Non-Othologous	SIA4A_PIGCM:P-N-acetylneuraminate-beta-galactosamide-alpha-2,3-sialyltransferase 1
MSTRG.41655	000648F	92830	95414	intergenic	1	1	maker-000648F-pred_gff_AUGUSTUS-gene-0.1	strand_unknow	Non-Othologous	-
MSTRG.42244	000757F	38999	40622	intergenic	1	1	maker-000757F-pred_gff_AUGUSTUS-gene-0.0	strand_unknow	Orthologous	SIA4A_CHICKCM:P-N-acetylneuraminate-beta-galactosamide-alpha-2,3-sialyltransferase 1
MSTRG.4365	000008F	8943819	8945227	intergenic	1	1	maker-000008F-pred_gff_AUGUSTUS-gene-89.3	strand_unknow	Non-Othologous	SI1L2_MOUSE:Signal-induced proliferation-associated 1 2
MSTRG.13491	000041F	1213230	1213681	intergenic	1	1	maker-000041F-pred_gff_AUGUSTUS-gene-13.15	strand_unknow	Non-Othologous	SHSA6_MOUS:E shisa-6 homolog
MSTRG.35268	000307F	13	10031	intergenic	1	1	maker-000307F-pred_gff_AUGUSTUS-gene-0.1	strand_unknow	Non-Othologous	-
MSTRG.17080	000065F	347596	349671	intergenic	1	1	maker-000065F-pred_gff_AUGUSTUS-gene-3.0	strand_unknow	Non-Othologous	SHSA6_MOUS:E shisa-6 homolog
MSTRG.31806	000230F	219485	219690	intergenic	1	1	maker-000230F-pred_gff_AUGUSTUS-gene-2.0	strand_unknow	Non-Othologous	SHOX2_MOUSE:Short stature homeobox 2
MSTRG.13585	000041F	2842713	2844488	intergenic	1	1	maker-000041F-pred_gff_snap_masked-gene-29.13	strand_unknow	Non-Othologous	SHAN2_HUMANS:H3 and multiple ankyrin repeat domains 2
MSTRG.16697	000063F	215087	215290	intergenic	1	1	maker-000063F-pred_gff_AUGUSTUS-gene-4.32	strand_unknow	Non-Othologous	SHA9B_DANR:E shisa-9B
MSTRG.39521	000462F	196609	201273	intergenic	1	1	maker-000462F-pred_gff_AUGUSTUS-gene-1.8	antisense (convergent)	Non-Othologous	-
MSTRG.15295	000053F	1411376	1412310	intergenic	1	1	maker-000053F-pred_gff_AUGUSTUS-gene-14.0	strand_unknow	Non-Othologous	SH3G2_CHICK:Endophilin-A1
MSTRG.2073	000003F	9213498	9214147	intergenic	1	1	maker-000003F-pred_gff_AUGUSTUS-gene-92.0	strand_unknow	Non-Othologous	SH2B3_HUMANS:H2B adapter 3
MSTRG.31624	000227F	394847	395097	intergenic	1	1	maker-000227F-pred_gff_AUGUSTUS-gene-4.6	strand_unknow	Non-Othologous	SGK1_RAT:Serine threonine- kinase Sgk1
MSTRG.31627	000227F	405516	406950	intergenic	1	1	maker-000227F-pred_gff_AUGUSTUS-gene-4.6	strand_unknow	Non-Othologous	SGK1_RAT:Serine threonine- kinase Sgk1
MSTRG.27973	000168F	1050375	1050691	intergenic	1	1	maker-000168F-pred_gff_AUGUSTUS-gene-10.4	strand_unknow	Non-Othologous	SFRP3_BOVIN:Secreted frizzled-related 3
MSTRG.26757	000154F	542166	542819	intergenic	1	1	maker-000154F-pred_gff_AUGUSTUS-gene-7.57	strand_unknow	Non-Othologous	SFRP1_MOUSE:Secreted frizzled-related 1
MSTRG.32870	000255F	20509	21564	intergenic	1	1	maker-000255F-pred_gff_genemark-gene-0.6	strand_unknow	Non-Othologous	SF3A2_HUMAN:Splicing factor 3A subunit 2
MSTRG.31502	000225F	540927	541548	intergenic	1	1	maker-000225F-pred_gff_AUGUSTUS-gene-5.4	strand_unknow	Non-Othologous	SETD3_DANRE:Histone-lysine N-methyltransferase setd3
MSTRG.42439	000800F	20441	20767	intergenic	1	1	maker-000800F-pred_gff_AUGUSTUS-gene-0.1	strand_unknow	Orthologous	SETB2_DANRE:Histone-lysine N-methyltransferase SETDB2
MSTRG.15578	000054F	3464511	3464798	intergenic	1	1	maker-000054F-pred_gff_AUGUSTUS-gene-34.7	strand_unknow	Non-Othologous	SERP2_MOUSE:Stress-associated endoplasmic reticulum 2
MSTRG.17198	000066F	80311	83934	intergenic	1	1	maker-000066F-pred_gff_genemark-gene-0.18	antisense (convergent)	Non-Othologous	-
MSTRG.23199	000115F	573589	574084	intergenic	1	1	maker-000115F-pred_gff_AUGUSTUS-gene-9.92	strand_unknow	Non-Othologous	SERHL_DANRE:Serine hydrolase
MSTRG.42387	000786F	56461	57339	intergenic	1	1	maker-000786F-pred_gff_augustus_masked-gene-0.17	strand_unknow	Non-Othologous	-
MSTRG.16031	000056F	4946926	4947662	intergenic	1	1	maker-000056F-pred_gff_genemark-gene-49.17	strand_unknow	Non-Othologous	-
MSTRG.40178	000499F	64602	64978	intergenic	1	1	maker-000499F-pred_gff_AUGUSTUS-gene-1.36	strand_unknow	Non-Othologous	-
MSTRG.42048	000717F	63192	64798	intergenic	1	1	maker-000717F-pred_gff_AUGUSTUS-gene-0.8	strand_unknow	Non-Othologous	-
MSTRG.36837	000353F	306219	306421	intergenic	1	1	maker-000353F-pred_gff_AUGUSTUS-gene-5.64	strand_unknow	Orthologous	-
MSTRG.1874	000003F	5090246	5090693	intergenic	1	1	maker-000003F-pred_gff_snap_masked-gene-51.20	strand_unknow	Non-Othologous	SERC_HUMAN:Phosphoserine aminotransferase
MSTRG.42650	000874F	2183	2548	intergenic	1	1	maker-000874F-pred_gff_AUGUSTUS-gene-0.3	strand_unknow	Non-Othologous	-
MSTRG.42456	000802F	4907	11325	intergenic	2	1	maker-000802F-pred_gff_AUGUSTUS-gene-0.3	strand_unknow	Non-Othologous	-
MSTRG.27407	000162F	568043	568365	intergenic	1	1	maker-000162F-pred_gff_AUGUSTUS-gene-5.4	antisense (divergent)	Non-Othologous	SERA_RAT:D-3-phosphoglycerate dehydrogenase
MSTRG.32882	000255F	125109	125713	intergenic	1	1	maker-000255F-pred_gff_AUGUSTUS-gene-5.111	sense (same_strand)	Non-Othologous	SEPT5_HUMAN:Septin-5
MSTRG.23202	000115F	622680	623649	intergenic	1	1	maker-000115F-pred_gff_AUGUSTUS-gene-9.108	strand_unknow	Non-Othologous	SEPT3_DANRE:Neuronal-specific septin-3
MSTRG.2078	000003F	9287375	9288068	intergenic	1	1	maker-000003F-pred_gff_genemark-gene-93.16	strand_unknow	Non-Othologous	-
MSTRG.23203	000115F	623850	624221	intergenic	1	1	maker-000115F-pred_gff_AUGUSTUS-gene-9.108	strand_unknow	Orthologous	SEPT3_DANRE:Neuronal-specific septin-3
MSTRG.23204	000115F	624425	628042	intergenic	1	1	maker-000115F-pred_gff_AUGUSTUS-gene-9.108	strand_unknow	Orthologous	SEPT3_DANRE:Neuronal-specific septin-3
MSTRG.1944	000003F	6237114	6237676	intergenic	1	1	maker-000003F-pred_gff_AUGUSTUS-gene-63.6	strand_unknow	Non-Othologous	SEPT2_CHICK:Septin-2
MSTRG.9447	000025F	3266877	3268249	intergenic	1	1	maker-000025F-pred_gff_AUGUSTUS-gene-33.15	sense (same_strand)	Non-Othologous	-
MSTRG.42401	000399F	114736	117163	intergenic	2	1	maker-000399F-pred_gff_snap_masked-gene-3.142	strand_unknow	Non-Othologous	SEN2_HUM:A -splicing endonuclease subunit Sen2
MSTRG.38195	000399F	122158	125404	intergenic	1	1	maker-000399F-pred_gff_snap_masked-gene-3.142	strand_unknow	Non-Othologous	SEN2_HUM:A -splicing endonuclease subunit Sen2
MSTRG.22426	000107F	1641977	1643451	intergenic	1	1	maker-000107F-pred_gff_AUGUSTUS-gene-17.11	strand_unknow	Non-Othologous	SEM7A_MOUSE:Semaphorin-7A
MSTRG.11437	000031F	4580226	4580427	intergenic	1	1	maker-000031F-pred_gff_AUGUSTUS-gene-46.3	strand_unknow	Non-Othologous	SEM6D_HUMAN:Semaphorin-6D
MSTRG.12715	000038F	3115666	3117607	intergenic	2	1	maker-000038F-pred_gff_AUGUSTUS-gene-32.12	strand_unknow	Non-Othologous	SEM4B_MOUSE:Semaphorin-4B
MSTRG.10195	000027F	5663767	5665811	intergenic	1	1	maker-000027F-pred_gff_AUGUSTUS-gene-56.11	strand_unknow	Non-Othologous	SEM3F_HUMAN:Semaphorin-3F
MSTRG.29002	000182F	841335	841654	intergenic	1	1	maker-000182F-pred_gff_AUGUSTUS-gene-9.6	strand_unknow	Orthologous	SEM3A_RAT:Semaphorin-3A
MSTRG.29904	000195F	360203	361194	intergenic	1	1	maker-000195F-pred_gff_AUGUSTUS-gene-4.28	strand_unknow	Non-Othologous	-
MSTRG.39355	000452F	38942	39198	intergenic	1	1	maker-000452F-pred_gff_AUGUSTUS-gene-0.2	strand_unknow	Non-Othologous	SELS_DANRE:Seleno S
MSTRG.42095	000728F	30885	34207	intergenic	1	1	maker-000728F-pred_gff_AUGUSTUS-gene-0.5	antisense (divergent)	Non-Othologous	-
MSTRG.10230	000027F	6495000	6496351	intergenic	1	1	maker-000027F-pred_gff_AUGUSTUS-gene-66.58	strand_unknow	Orthologous	-
MSTRG.7717	000019F	3961013	3961501	intergenic	1	1	maker-000019F-pred_gff_AUGUSTUS-gene-40.15	strand_unknow	Non-Othologous	-
MSTRG.12115	000035F	1257775	1258150	intergenic	1	1	maker-000035F-pred_gff_snap_masked-gene-12.36	strand_unknow	Non-Othologous	-
MSTRG.35306	000308F	493023	493489	intergenic	1	1	maker-000308F-pred_gff_genemark-gene-6.85	strand_unknow	Non-Othologous	-
MSTRG.39360	000452F	54145	54941	intergenic	1	1	maker-000452F-pred_gff_AUGUSTUS-gene-0.2	strand_unknow	Orthologous	SELS_DANRE:Seleno S
MSTRG.19726	000083F	715015	715647	intergenic	1	1	maker-000083F-pred_gff_AUGUSTUS-gene-7.0	strand_unknow	Non-Othologous	SELK_DANRE:Seleno K
MSTRG.35265	000307F	121542	124053	intergenic	1	1	maker-000307F-pred_gff_AUGUSTUS-gene-4.73	strand_unknow	Orthologous	SECA2_NITM:U translocase subunit 2
MSTRG.28403	000174F	636147	636388	intergenic	1	1	maker-000174F-pred_gff_AUGUSTUS-gene-6.4	strand_unknow	Non-Othologous	SECA2_BOR:A1 translocase subunit 2
MSTRG.6702	000016F	7149897	7151034	intergenic	2	1	maker-000016F-pred_gff_AUGUSTUS-gene-72.58	strand_unknow	Non-Othologous	SEC63_MOUSE:Translocation SEC63 homolog
MSTRG.6699	000016F	7141221	7146689	intergenic	4	1	maker-000016F-pred_gff_AUGUSTUS-gene-72.58	strand_unknow	Non-Othologous	SEC63_MOUSE:Translocation SEC63 homolog
MSTRG.6698	000016F	7133768	7134163	intergenic	1	1	maker-000016F-pred_gff_AUGUSTUS-gene-72.58	strand_unknow	Non-Othologous	SEC63_MOUSE:Translocation SEC63 homolog
MSTRG.34241	000282F	792767	792995	intergenic	1	1	maker-000282F-pred_gff_genemark-gene-8.80	strand_unknow	Non-Othologous	SE1BA_DANRE:Histone-lysine N-methyltransferase SETD1B-A
MSTRG.1774	000003F	2297495	2297762	intergenic	1	1	maker-000003F-pred_gff_AUGUSTUS-gene-23.10	strand_unknow	Non-Othologous	SDS3_PONAB:Sin3 histone deacetylase corepressor complex component SDS3
MSTRG.33712	000271F	546388	594845	intergenic	1	1	maker-000271F-pred_gff_snap_masked-gene-5.7	sense (same_strand)	Non-Othologous	SCN9A_RABIT:Sodium channel type 9 subunit alpha
MSTRG.4458	000008F	10300134	10301646	intergenic	1	1	maker-000008F-pred_gff_AUGUSTUS-gene-103.0	strand_unknow	Non-Othologous	SCN4B_MOUSE:Sodium channel subunit beta-4
MSTRG.4457	000008F	10299120	10299789	intergenic	1	1	maker-000008F-pred_gff_AUGUSTUS-gene-103.0	strand_unknow	Non-Othologous	SCN4B_MOUSE:Sodium channel subunit beta-4
MSTRG.4456	000008F	10293083	10293650	intergenic	1	1	maker-000008F-pred_gff_AUGUSTUS-gene-103.0	strand_unknow	Non-Othologous	SCN4B_MOUSE:Sodium channel subunit beta-4
MSTRG.36017	000327F	174085	174546	intergenic	1	1	maker-000327F-pred_gff_AUGUSTUS-gene-3.40	sense (same_strand)	Orthologous	-
MSTRG.22971	000112F	1323161	1324335	intergenic	1	1	maker-000112F-pred_gff_genemark-gene-15.36	strand_unknow	Non-Othologous	-
MSTRG.27807	000166F	1201415	1213723	intergenic	3	1	maker-000166F-pred_gff_AUGUSTUS-gene-12.2	strand_unknow	Orthologous	SCN2A_HUMAN:Sodium channel type 2 subunit alpha
MSTRG.27804	000166F	1190511	1212053	intergenic	1	1	maker-000166F-pred_gff_AUGUSTUS-gene-12.2	strand_unknow	Non-Othologous	SCN2A_HUMAN:Sodium channel type 2 subunit alpha
MSTRG.27806	000166F	1200786	1201241	intergenic	1	1	maker-000166F-pred_gff_AUGUSTUS-gene-12.2	strand_unknow	Orthologous	SCN2A_HUMAN:Sodium channel type 2 subunit alpha
MSTRG.9067	000024F	3228626	3232083	intergenic	1	1	maker-000024F-pred_gff_AUGUSTUS-gene-32.0	antisense (divergent)	Non-Othologous	SCMC3_MOUSE:Calcium-binding mitochondrial carrier S -3
MSTRG.35892	000323F	604323	605601	intergenic	1	1	maker-000323F-pred_gff_snap_masked-gene-5.36	strand_unknow	Non-Othologous	SCMC2_XENTR:Calcium-binding mitochondrial carrier S -2
MSTRG.30909	000212F	846419	846648	intergenic	1	1	maker-000212F-pred_gff_AUGUSTUS-gene-8.2	sense (same_strand)	Non-Othologous	-
MSTRG.18898	000077F	2151370	2151769	intergenic	1	1	maker-000077F-pred_gff_snap_masked-gene-21.12	strand_unknow	Non-Othologous	-
MSTRG.3933	000007F	11183560	11183787	intergenic	1	1	maker-000007F-pred_gff_AUGUSTUS-gene-111.9	strand_unknow	Non-Othologous	SCHI1_HUMAN:Schwannomin-interacting 1
MSTRG.34602	000293F	1591	5910	intergenic	1	1	maker-000293F-pred_gff_AUGUSTUS-gene-2.29	strand_unknow	Non-Othologous	SCAR5_DANRE:Scavenger receptor class A member 5
MSTRG.532	000000F	13134444	13134829	intergenic	1	1	maker-000000F-pred_gff_AUGUSTUS-gene-132.22	sense (same_strand)	Non-Othologous	SC6A3_HUMAN:Sodium-dependent dopamine transporter
MSTRG.33760	000272F	504022	504631	intergenic	1	1	maker-000272F-pred_gff_AUGUSTUS-gene-8.83	strand_unknow	Non-Othologous	SC5D_MOUSE:Lathosterol oxidase
MSTRG.25196	000134F	562530	563874	intergenic	1	1	maker-000134F-pred_gff_AUGUSTUS-gene-5.6	antisense (convergent)	Non-Othologous	SC5A8_DANRE:Sodium-coupled monocarboxylate transporter 1
MSTRG.37598	000378F	469496	471664	intergenic	2	1	maker-000378F-pred_gff_AUGUSTUS-gene-4.10	strand_unknow	Non-Othologous	SC4AB_TETNG:Sodium channel type 4 subunit alpha B
MSTRG.3271	000006F	6783894	6784593	intergenic	1	1	maker-000006F-pred_gff_AUGUSTUS-gene-67.2	antisense (divergent)	Non-Othologous	SC16B_MOUS:E transport Sec16B
MSTRG.446	000000F	11267028	11269330	intergenic	1	1	maker-000000F-pred_gff_AUGUSTUS-gene-112.4	strand_unknow	Non-Othologous	SBP1_DANRE:Selenium-binding 1
MSTRG.40767	000550F	33946	35464	intergenic	3	1	maker-000550F-pred_gff_genemark-gene-0.7	strand_unknow	Non-Othologous	-
MSTRG.15343	000053F	2852398	2852615	intergenic	1	1	maker-000053F-pred_gff_genemark-gene-28.26	strand_unknow	Non-Othologous	-
MSTRG.36955	000357F	18437	18788	intergenic	1	1	maker-000357F-pred_gff_AUGUSTUS-gene-4.135	strand_unknow	Non-Othologous	-
MSTRG.13515	000041F	1727033	1729439	intergenic	1	1	maker-000041F-pred_gff_AUGUSTUS-gene-17.4	antisense (convergent)	Non-Othologous	SBK1_DANRE:Serine threonine- kinase SBK1
MSTRG.18534	000074F	2214742	2215288	intergenic	1	1	maker-000074F-pred_gff_AUGUSTUS-gene-22.27	strand_unknow	Non-Othologous	SBK1_DANRE:Serine threonine- kinase SBK1
MSTRG.18535	000074F	2228231	2228433	intergenic	1	1	maker-000074F-pred_gff_AUGUSTUS-gene-22.27	strand_unknow	Non-Othologous	SBK1_DANRE:Serine threonine- kinase SBK1
MSTRG.18538	000074F	2240910	2241349	intergenic	1	1	maker-000074F-pred_gff_AUGUSTUS-gene-22.27	strand_unknow	Non-Othologous	SBK1_DANRE:Serine threonine- kinase SBK1
MSTRG.2591	000004F	11058107	11061422	intergenic	6	1	maker-000004F-pred_gff_genemark-gene-110.5	strand_unknow	Non-Othologous	-
MSTRG.23132	000114F	115178	115503	intergenic	1	1	maker-000114F-pred_gff_AUGUSTUS-gene-4.101	strand_unknow	Non-Othologous	SAMN1_MOUSESA:M domain-containing SAMSN-1
MSTRG.41608	000646F	962	1750	intergenic	1	1	maker-000646F-pred_gff_snap_masked-gene-0.29	strand_unknow	Non-Othologous	-
MSTRG.38563	000410F	39300	40818	intergenic	1	1	maker-000410F-pred_gff_AUGUSTUS-gene-2.119	strand_unknow	Non-Othologous	SAMD7_HUMAN:Sterile alpha motif domain-containing 7
MSTRG.40106	000495F	189042	189406	intergenic	1	1	maker-000495F-pred_gff_genemark-gene-1.36	strand_unknow	Non-Othologous	-
MSTRG.25824	000143F	701905	702435	intergenic	1	1	maker-000143F-pred_gff_snap_masked-gene-7.9	strand_unknow	Non-Othologous	-
MSTRG.7851	000020F	199403	200871	intergenic	1	1	maker-000020F-pred_gff_AUGUSTUS-gene-4.35	strand_unknow	Non-Othologous	SAMD3_MOUSE:Sterile alpha motif domain-containing 3
MSTRG.34061	000278F	554461	562247	intergenic	1	1	maker-000278F-pred_gff_AUGUSTUS-gene-8.85	strand_unknow	Non-Othologous	SAMD3_MOUSE:Sterile alpha motif domain-containing 3
MSTRG.31981	000234F	64822	65120	intergenic	1	1	maker-000234F-pred_gff_AUGUSTUS-gene-0.2	strand_unknow	Non-Othologous	SAMD3_MOUSE:Sterile alpha motif domain-containing 3
MSTRG.34063	000278F	538221	541487	intergenic	1	1	maker-000278F-pred_gff_AUGUSTUS-gene-8.85	strand_unknow	Non-Othologous	SAMD3_MOUSE:Sterile alpha motif domain-containing 3
MSTRG.10334	000028F	1452257	1453821	intergenic	1	1	maker-000028F-pred_gff_genemark-gene-16.37	strand_unknow	Non-Othologous	SAMD3_HUMAN:Sterile alpha motif domain-containing 3
MSTRG.26741	000154F	25720	25978	intergenic	1	1	maker-000154F-pred_gff_AUGUSTUS-gene-0.1	sense (same_strand)	Non-Othologous	SAMD3_HUMAN:Sterile alpha motif domain-containing 3
MSTRG.27045	000158F	1013171	1016757	intergenic	2	1	maker-000158F-pred_gff_AUGUSTUS-gene-10.23	strand_unknow	Non-Othologous	-
MSTRG.38295	000401F	229810	230125	intergenic	1	1	maker-000401F-pred_gff_snap_masked-gene-2.5	strand_unknow	Non-Othologous	-
MSTRG.31869	000231F	357050	357293	intergenic	1	1	maker-000231F-pred_gff_AUGUSTUS-gene-3.2	strand_unknow	Non-Othologous	SAM9L_MOUSE:Sterile alpha motif domain-containing 9-like
MSTRG.31866	000231F	312582	312888	intergenic	1	1	maker-000231F-pred_gff_AUGUSTUS-gene-3.2	strand_unknow	Non-Othologous	SAM9L_MOUSE:Sterile alpha motif domain-containing 9-like
MSTRG.25155	000133F	2457387	2458819	intergenic	1	1	maker-000133F-pred_gff_snap_masked-gene-23.42	strand_unknow	Non-Othologous	-
MSTRG.34606	000293F	171214	171505	intergenic	1	1	maker-000293F-pred_gff_AUGUSTUS-gene-1.0	strand_unknow	Non-Othologous	SAM12_MOUSE:Sterile alpha motif domain-containing 12
MSTRG.24233	000124F	1485430	1536871	intergenic	1	1	maker-000124F-pred_gff_snap_masked-gene-16.26	antisense (divergent)	Non-Othologous	SALL3_MOUSE:Sal 3
MSTRG.7019	000017F	4802849	4803162	intergenic	1	1	maker-000017F-pred_gff_genemark-gene-48.10	strand_unknow	Non-Othologous	SACA6_HUMAN:Sperm acrosome membrane-associated 6
MSTRG.7018	000017F	4794999	4795985	intergenic	1	1	maker-000017F-pred_gff_genemark-gene-48.10	strand_unknow	Orthologous	SACA6_HUMAN:Sperm acrosome membrane-associated 6
MSTRG.25028	000132F	1480128	1483564	intergenic	2	1	maker-000132F-pred_gff_AUGUSTUS-gene-15.16	antisense (divergent)	Non-Othologous	SAC1A_DANRE:Phosphatidylinositide phosphatase SAC1-A
MSTRG.41714	000657F	96304	97400	intergenic	1	1	maker-000657F-pred_gff_snap_masked-gene-0.20	strand_unknow	Non-Othologous	-
MSTRG.416	000000F	10805809	10806167	intergenic	1	1	maker-000000F-pred_gff_AUGUSTUS-gene-109.47	strand_unknow	Non-Othologous	S6A20_HUMAN:Sodium- and chloride-dependent transporter XTRP3
MSTRG.10260	000027F	6843548	6843875	intergenic	1	1	maker-000027F-pred_gff_AUGUSTUS-gene-68.34	strand_unknow	Non-Othologous	S6A13_BOVIN:Sodium- and chloride-dependent GABA transporter 2
MSTRG.30430	000203F	913618	919037	intergenic	2	1	maker-000203F-pred_gff_AUGUSTUS-gene-9.3	antisense (convergent)	Non-Othologous	S35A2_MOUSEUD:P-galactose translocator
MSTRG.37013	000359F	108997	110000	intergenic	1	1	maker-000359F-pred_gff_AUGUSTUS-gene-4.68	strand_unknow	Non-Othologous	-
MSTRG.2134	000003F	10974168	10974485	intergenic	1	1	maker-000003F-pred_gff_genemark-gene-110.4	strand_unknow	Non-Othologous	S28A3_EPTST:Solute carrier family 28 member 3
MSTRG.19878	000084F	96098	97129	intergenic	1	1	maker-000084F-pred_gff_AUGUSTUS-gene-0.0	strand_unknow	Non-Othologous	S26A2_HORSE:Sulfate transporter
MSTRG.19875	000084F	99725	99995	intergenic	1	1	maker-000084F-pred_gff_AUGUSTUS-gene-0.0	strand_unknow	Non-Othologous	S26A2_HORSE:Sulfate transporter
MSTRG.24390	000127F	848522	849346	intergenic	1	1	maker-000127F-pred_gff_AUGUSTUS-gene-10.44	antisense (convergent)	Non-Othologous	-
MSTRG.19879	000084F	97612	98540	intergenic	1	1	maker-000084F-pred_gff_AUGUSTUS-gene-0.0	strand_unknow	Non-Othologous	S26A2_HORSE:Sulfate transporter
MSTRG.42190	000747F	46403	53518	intergenic	1	1	maker-000747F-pred_gff_genemark-gene-0.9	strand_unknow	Non-Othologous	-
MSTRG.22151	000103F	3003285	3004563	intergenic	1	1	maker-000103F-pred_gff_AUGUSTUS-gene-29.9	antisense (divergent)	Non-Othologous	S22AN_RAT:Solute carrier family 22 member 23
MSTRG.15390	000053F	3687227	3688262	intergenic	1	1	maker-000053F-pred_gff_AUGUSTUS-gene-37.19	antisense (convergent)	Non-Othologous	S22A7_MOUSE:Solute carrier family 22 member 7
MSTRG.37178	000364F	132794	133374	intergenic	1	1	maker-000364F-pred_gff_genemark-gene-2.15	strand_unknow	Non-Othologous	S22A7_BOVIN:Solute carrier family 22 member 7
MSTRG.15383	000053F	3643829	3644082	intergenic	1	1	maker-000053F-pred_gff_AUGUSTUS-gene-37.15	strand_unknow	Non-Othologous	S22A7_BOVIN:Solute carrier family 22 member 7
MSTRG.37228	000365F	544341	560881	intergenic	2	1	maker-000365F-pred_gff_genemark-gene-4.31	antisense (convergent)	Non-Othologous	S22A3_HUMAN:Solute carrier family 22 member 3
MSTRG.41263	000605F	95687	111892	intergenic	1	1	maker-000605F-pred_gff_genemark-gene-0.25	antisense (divergent)	Non-Othologous	S22A3_HUMAN:Solute carrier family 22 member 3
MSTRG.37225	000365F	532467	535470	intergenic	1	1	maker-000365F-pred_gff_AUGUSTUS-gene-4.6	antisense (convergent)	Non-Othologous	S22A2_RABIT:Solute carrier family 22 member 2
MSTRG.16218	000058F	4424127	4424460	intergenic	1	1	maker-000058F-pred_gff_AUGUSTUS-gene-46.37	strand_unknow	Non-Othologous	S14L2_BOVINSE:C14 2
MSTRG.40575	000536F	30524	34371	intergenic	1	1	maker-000536F-pred_gff_AUGUSTUS-gene-0.16	strand_unknow	Non-Othologous	S11IP_CHICK:Serine threonine- kinase 11-interacting
MSTRG.40576	000536F	17303	19022	intergenic	2	1	maker-000536F-pred_gff_AUGUSTUS-gene-0.16	strand_unknow	Non-Othologous	S11IP_CHICK:Serine threonine- kinase 11-interacting
MSTRG.2753	000005F	2789319	2792586	intergenic	2	1	maker-000005F-pred_gff_AUGUSTUS-gene-28.11	antisense (divergent)	Non-Othologous	S100P_HUMA:N S100-P
MSTRG.42795	000932F	32954	36472	intergenic	1	1	maker-000932F-pred_gff_AUGUSTUS-gene-0.0	strand_unknow	Non-Othologous	RYK_AVI:R3Tyrosine- kinase transforming RYK
MSTRG.27997	000168F	1581535	1581899	intergenic	1	1	maker-000168F-pred_gff_AUGUSTUS-gene-16.0	strand_unknow	Non-Othologous	RUBCL_HUMA:N RUBCNL-like
MSTRG.35965	000326F	422416	422941	intergenic	1	1	maker-000326F-pred_gff_AUGUSTUS-gene-5.90	strand_unknow	Non-Othologous	RU2B_HUMAN:U2 small nuclear ribonucleo B
MSTRG.8613	000023F	597161	597364	intergenic	1	1	maker-000023F-pred_gff_AUGUSTUS-gene-7.26	strand_unknow	Non-Othologous	RU1C_DANRE:U1 small nuclear ribonucleo C
MSTRG.20081	000085F	1620812	1621033	intergenic	1	1	maker-000085F-pred_gff_genemark-gene-16.17	strand_unknow	Non-Othologous	-
MSTRG.36296	000335F	631279	631861	intergenic	1	1	maker-000335F-pred_gff_genemark-gene-5.62	strand_unknow	Non-Othologous	-
MSTRG.31335	000221F	912536	913158	intergenic	1	1	maker-000221F-pred_gff_AUGUSTUS-gene-9.17	strand_unknow	Non-Othologous	-
MSTRG.23437	000117F	1135	1955	intergenic	1	1	maker-000117F-pred_gff_AUGUSTUS-gene-0.0	antisense (divergent)	Non-Othologous	-
MSTRG.22934	000112F	574974	575249	intergenic	1	1	maker-000112F-pred_gff_genemark-gene-6.14	strand_unknow	Non-Othologous	RTXE_DROME:Probable RNA-directed DNA polymerase from transposon X-element
MSTRG.8898	000024F	1028706	1029974	intergenic	1	1	maker-000024F-pred_gff_AUGUSTUS-gene-10.3	strand_unknow	Non-Othologous	-
MSTRG.22937	000112F	579603	580378	intergenic	1	1	maker-000112F-pred_gff_genemark-gene-6.14	strand_unknow	Non-Othologous	RTXE_DROME:Probable RNA-directed DNA polymerase from transposon X-element
MSTRG.32730	000250F	660598	660882	intergenic	1	1	maker-000250F-pred_gff_AUGUSTUS-gene-5.5	strand_unknow	Non-Othologous	-
MSTRG.40958	000569F	96479	126832	intergenic	1	1	maker-000569F-pred_gff_AUGUSTUS-gene-0.12	strand_unknow	Non-Othologous	-
MSTRG.18750	000076F	1979730	1980296	intergenic	1	1	maker-000076F-pred_gff_AUGUSTUS-gene-19.0	strand_unknow	Non-Othologous	RTN3_HUMAN:Reticulon-3
MSTRG.18749	000076F	1978951	1979182	intergenic	1	1	maker-000076F-pred_gff_AUGUSTUS-gene-19.0	strand_unknow	Non-Othologous	RTN3_HUMAN:Reticulon-3
MSTRG.4476	000008F	10486438	10487716	intergenic	1	1	maker-000008F-pred_gff_AUGUSTUS-gene-105.33	strand_unknow	Non-Othologous	RTN2_MOUSE:Reticulon-2
MSTRG.35006	000300F	440765	445074	intergenic	10	1	maker-000300F-pred_gff_genemark-gene-4.9	strand_unknow	Non-Othologous	RTJK_DROMERN:A-directed DNA polymerase from mobile element jockey
MSTRG.25465	000138F	755978	756509	intergenic	1	1	maker-000138F-pred_gff_genemark-gene-8.12	sense (same_strand)	Non-Othologous	RTBS_DROME:Probable RNA-directed DNA polymerase from transposon BS
MSTRG.12970	000039F	1165727	1165984	intergenic	1	1	maker-000039F-pred_gff_genemark-gene-12.42	strand_unknow	Non-Othologous	RTBS_DROME:Probable RNA-directed DNA polymerase from transposon BS
MSTRG.35921	000325F	382191	383272	intergenic	1	1	maker-000325F-pred_gff_AUGUSTUS-gene-6.74	strand_unknow	Non-Othologous	-
MSTRG.20347	000087F	3536462	3536794	intergenic	1	1	maker-000087F-pred_gff_AUGUSTUS-gene-35.0	strand_unknow	Non-Othologous	RT09_BOVI:N28S ribosomal mitochondrial
MSTRG.24253	000124F	2170967	2173437	intergenic	1	1	maker-000124F-pred_gff_AUGUSTUS-gene-22.26	strand_unknow	Orthologous	RSPO2_HUMAN:R-spondin-2
MSTRG.24251	000124F	2169228	2169497	intergenic	1	1	maker-000124F-pred_gff_AUGUSTUS-gene-22.26	strand_unknow	Non-Othologous	RSPO2_HUMAN:R-spondin-2
MSTRG.17387	000066F	4685503	4685848	intergenic	1	1	maker-000066F-pred_gff_AUGUSTUS-gene-46.7	strand_unknow	Non-Othologous	RS19_ICTP:U40S ribosomal S19
MSTRG.26636	000152F	971930	972349	intergenic	1	1	maker-000152F-pred_gff_AUGUSTUS-gene-11.30	strand_unknow	Non-Othologous	-
MSTRG.40035	000492F	196359	196779	intergenic	1	1	maker-000492F-pred_gff_AUGUSTUS-gene-1.10	antisense (convergent)	Non-Othologous	RS14_MOUS:E40S ribosomal S14
MSTRG.33015	000257F	404450	409288	intergenic	1	1	maker-000257F-pred_gff_AUGUSTUS-gene-4.73	antisense (convergent)	Non-Othologous	RRAGC_MOUSE:Ras-related GTP-binding C
MSTRG.28444	000174F	1070332	1071256	intergenic	1	1	maker-000174F-pred_gff_AUGUSTUS-gene-11.39	strand_unknow	Orthologous	-
MSTRG.757	000001F	2580686	2581300	intergenic	1	1	maker-000001F-pred_gff_genemark-gene-26.26	strand_unknow	Non-Othologous	-
MSTRG.284	000000F	7592374	7592685	intergenic	1	1	maker-000000F-pred_gff_genemark-gene-75.18	strand_unknow	Non-Othologous	RRAGC_MOUSE:Ras-related GTP-binding C
MSTRG.12639	000038F	1139572	1139904	intergenic	1	1	maker-000038F-pred_gff_AUGUSTUS-gene-11.1	strand_unknow	Non-Othologous	RPP25_HUMAN:Ribonuclease P subunit p25
MSTRG.18689	000076F	985606	991375	intergenic	1	1	maker-000076F-pred_gff_AUGUSTUS-gene-10.30	sense (same_strand)	Non-Othologous	RPB1_MOUSEDN:A-directed RNA polymerase II subunit RPB1
MSTRG.7093	000017F	6405430	6409104	intergenic	1	1	maker-000017F-pred_gff_AUGUSTUS-gene-64.0	sense (same_strand)	Non-Othologous	RP25L_HUMAN:Ribonuclease P subunit p25
MSTRG.14643	000048F	2309155	2310896	intergenic	1	1	maker-000048F-pred_gff_AUGUSTUS-gene-23.0	strand_unknow	Non-Othologous	RP1L1_HUMAN:Retinitis pigmentosa 1-like 1
MSTRG.19575	000082F	1177134	1179840	intergenic	1	1	maker-000082F-pred_gff_AUGUSTUS-gene-12.23	strand_unknow	Non-Othologous	RORB_HUMAN:Nuclear receptor ROR-beta
MSTRG.9054	000024F	2971336	2973250	intergenic	1	1	maker-000024F-pred_gff_AUGUSTUS-gene-29.9	antisense (convergent)	Non-Othologous	ROGDI_DANR:E rogdi homolog
MSTRG.6331	000015F	5449817	5452241	intergenic	1	1	maker-000015F-pred_gff_AUGUSTUS-gene-54.7	strand_unknow	Non-Othologous	ROBO2_HUMAN:Roundabout homolog 2
MSTRG.41329	000614F	10221	10484	intergenic	1	1	maker-000614F-pred_gff_AUGUSTUS-gene-0.0	strand_unknow	Non-Othologous	RO52_MOUSE:E3 ubiquitin- ligase TRIM21
MSTRG.39430	000456F	215291	223858	intergenic	2	1	maker-000456F-pred_gff_AUGUSTUS-gene-1.6	sense (same_strand)	Non-Othologous	-
MSTRG.41321	000614F	1501	1732	intergenic	1	1	maker-000614F-pred_gff_AUGUSTUS-gene-0.0	strand_unknow	Non-Othologous	RO52_MOUSE:E3 ubiquitin- ligase TRIM21
MSTRG.41330	000614F	21905	22388	intergenic	1	1	maker-000614F-pred_gff_AUGUSTUS-gene-0.1	strand_unknow	Non-Othologous	RO52_HUMAN:E3 ubiquitin- ligase TRIM21
MSTRG.13044	000039F	2490807	2491491	intergenic	1	1	maker-000039F-pred_gff_AUGUSTUS-gene-26.69	strand_unknow	Non-Othologous	-
MSTRG.28480	000174F	1466322	1466558	intergenic	1	1	maker-000174F-pred_gff_AUGUSTUS-gene-14.7	strand_unknow	Non-Othologous	RO52_HUMAN:E3 ubiquitin- ligase TRIM21
MSTRG.28481	000174F	1467809	1468133	intergenic	1	1	maker-000174F-pred_gff_AUGUSTUS-gene-14.7	strand_unknow	Non-Othologous	RO52_HUMAN:E3 ubiquitin- ligase TRIM21
MSTRG.28488	000174F	1496014	1496463	intergenic	1	1	maker-000174F-pred_gff_AUGUSTUS-gene-15.37	strand_unknow	Non-Othologous	RO52_HUMAN:E3 ubiquitin- ligase TRIM21
MSTRG.41333	000614F	25752	26537	intergenic	1	1	maker-000614F-pred_gff_AUGUSTUS-gene-0.1	strand_unknow	Non-Othologous	RO52_HUMAN:E3 ubiquitin- ligase TRIM21
MSTRG.24660	000129F	2262115	2262404	intergenic	1	1	maker-000129F-pred_gff_snap_masked-gene-22.13	strand_unknow	Non-Othologous	-
MSTRG.13944	000045F	1085694	1086223	intergenic	1	1	maker-000045F-pred_gff_AUGUSTUS-gene-10.0	strand_unknow	Non-Othologous	RNFT1_DANRE:E3 ubiquitin- ligase RNFT1
MSTRG.4750	000010F	5853373	5853649	intergenic	1	1	maker-000010F-pred_gff_AUGUSTUS-gene-58.10	strand_unknow	Non-Othologous	RNF6_MOUSE:E3 ubiquitin- ligase RNF6
MSTRG.41379	000619F	26941	29674	intergenic	2	1	maker-000619F-pred_gff_AUGUSTUS-gene-0.2	strand_unknow	Non-Othologous	-
MSTRG.37609	000379F	103807	104022	intergenic	1	1	maker-000379F-pred_gff_AUGUSTUS-gene-1.22	strand_unknow	Non-Othologous	-
MSTRG.35915	000325F	360308	360548	intergenic	1	1	maker-000325F-pred_gff_AUGUSTUS-gene-6.74	strand_unknow	Non-Othologous	-
MSTRG.34839	000298F	35290	35544	intergenic	1	1	maker-000298F-pred_gff_AUGUSTUS-gene-5.91	strand_unknow	Non-Othologous	-
MSTRG.34739	000295F	154547	154925	intergenic	1	1	maker-000295F-pred_gff_AUGUSTUS-gene-2.16	strand_unknow	Non-Othologous	RNF31_MOUSE:E3 ubiquitin- ligase RNF31
MSTRG.19463	000081F	3180320	3180526	intergenic	1	1	maker-000081F-pred_gff_AUGUSTUS-gene-31.3	strand_unknow	Non-Othologous	RNF26_MOUSE:E3 ubiquitin- ligase RNF26
MSTRG.24831	000130F	2286269	2287398	intergenic	2	1	maker-000130F-pred_gff_snap_masked-gene-22.54	strand_unknow	Non-Othologous	-
MSTRG.19464	000081F	3176491	3178697	intergenic	1	1	maker-000081F-pred_gff_AUGUSTUS-gene-31.3	sense (same_strand)	Non-Othologous	RNF26_MOUSE:E3 ubiquitin- ligase RNF26
MSTRG.23162	000115F	45804	49276	intergenic	1	1	maker-000115F-pred_gff_AUGUSTUS-gene-1.23	antisense (divergent)	Non-Othologous	RNF11_HUMANRIN:G finger 11
MSTRG.40	000000F	759615	759971	intergenic	1	1	maker-000000F-pred_gff_AUGUSTUS-gene-7.2	strand_unknow	Non-Othologous	RN225_HUMANRIN:G finger 225
MSTRG.41	000000F	761549	761937	intergenic	1	1	maker-000000F-pred_gff_AUGUSTUS-gene-7.2	sense (same_strand)	Non-Othologous	RN225_HUMANRIN:G finger 225
MSTRG.18771	000076F	2319788	2322306	intergenic	1	1	maker-000076F-pred_gff_AUGUSTUS-gene-24.17	strand_unknow	Orthologous	RN223_MOUSERIN:G finger 223
MSTRG.27159	000159F	1678930	1679374	intergenic	1	1	maker-000159F-pred_gff_AUGUSTUS-gene-17.32	sense (same_strand)	Non-Othologous	RN182_HUMAN:E3 ubiquitin- ligase RNF182
MSTRG.27160	000159F	1679826	1680044	intergenic	1	1	maker-000159F-pred_gff_AUGUSTUS-gene-17.32	strand_unknow	Non-Othologous	RN182_HUMAN:E3 ubiquitin- ligase RNF182
MSTRG.11433	000031F	4674065	4674449	intergenic	1	1	maker-000031F-pred_gff_snap_masked-gene-47.23	strand_unknow	Non-Othologous	RN128_XENLA:E3 ubiquitin- ligase RNF128
MSTRG.11434	000031F	4676804	4677700	intergenic	1	1	maker-000031F-pred_gff_snap_masked-gene-47.23	strand_unknow	Non-Othologous	RN128_XENLA:E3 ubiquitin- ligase RNF128
MSTRG.39515	000461F	249614	250216	intergenic	1	1	maker-000461F-pred_gff_AUGUSTUS-gene-1.12	strand_unknow	Non-Othologous	RN123_MOUSE:E3 ubiquitin- ligase RNF123
MSTRG.34218	000282F	431533	432388	intergenic	1	1	maker-000282F-pred_gff_AUGUSTUS-gene-5.12	strand_unknow	Non-Othologous	-
MSTRG.41660	000650F	9490	9982	intergenic	1	1	maker-000650F-pred_gff_snap_masked-gene-0.26	strand_unknow	Non-Othologous	-
MSTRG.39514	000461F	247197	247421	intergenic	1	1	maker-000461F-pred_gff_AUGUSTUS-gene-1.12	strand_unknow	Non-Othologous	RN123_MOUSE:E3 ubiquitin- ligase RNF123
MSTRG.40093	000495F	150960	153495	intergenic	1	1	maker-000495F-pred_gff_genemark-gene-1.36	strand_unknow	Non-Othologous	-
MSTRG.33522	000267F	795579	804912	intergenic	4	1	maker-000267F-pred_gff_genemark-gene-8.5	strand_unknow	Non-Othologous	RN115_MOUSE:E3 ubiquitin- ligase RNF115
MSTRG.43066	001107F	1	242	intergenic	1	1	maker-001107F-pred_gff_AUGUSTUS-gene-0.1	strand_unknow	Non-Othologous	RN115_MOUSE:E3 ubiquitin- ligase RNF115
MSTRG.42653	000874F	3842	4182	intergenic	1	1	maker-000874F-pred_gff_AUGUSTUS-gene-0.3	strand_unknow	Non-Othologous	-
MSTRG.16042	000056F	5001617	5002334	intergenic	1	1	maker-000056F-pred_gff_genemark-gene-50.48	strand_unknow	Non-Othologous	-
MSTRG.42555	000838F	18784	23440	intergenic	3	1	maker-000838F-pred_gff_genemark-gene-0.9	antisense (divergent)	Non-Othologous	-
MSTRG.33274	000261F	955284	962367	intergenic	1	1	maker-000261F-pred_gff_AUGUSTUS-gene-9.0	strand_unknow	Orthologous	-
MSTRG.17413	000067F	831837	832379	intergenic	1	1	maker-000067F-pred_gff_AUGUSTUS-gene-8.2	strand_unknow	Orthologous	RMD1_RAT:Regulator of microtubule dynamics 1
MSTRG.27719	000165F	1482320	1482745	intergenic	1	1	maker-000165F-pred_gff_AUGUSTUS-gene-15.30	strand_unknow	Non-Othologous	RM52_XENL:A39S ribosomal mitochondrial
MSTRG.24856	000130F	2538069	2538501	intergenic	1	1	maker-000130F-pred_gff_snap_masked-gene-24.48	strand_unknow	Non-Othologous	RM51_DANR:E39S ribosomal mitochondrial
MSTRG.5066	000011F	4150074	4150275	intergenic	1	1	maker-000011F-pred_gff_genemark-gene-41.8	strand_unknow	Non-Othologous	-
MSTRG.36356	000337F	79733	81618	intergenic	3	1	maker-000337F-pred_gff_AUGUSTUS-gene-3.72	strand_unknow	Non-Othologous	-
MSTRG.41648	000648F	60585	69619	intergenic	1	1	maker-000648F-pred_gff_AUGUSTUS-gene-0.1	strand_unknow	Non-Othologous	-
MSTRG.28605	000176F	374754	375003	intergenic	1	1	maker-000176F-pred_gff_AUGUSTUS-gene-3.3	strand_unknow	Non-Othologous	RM37_CHIC:K39S ribosomal mitochondrial
MSTRG.32591	000248F	138926	139148	intergenic	1	1	maker-000248F-pred_gff_genemark-gene-2.33	strand_unknow	Non-Othologous	-
MSTRG.4589	000010F	2365665	2368206	intergenic	1	1	maker-000010F-pred_gff_AUGUSTUS-gene-25.39	strand_unknow	Non-Othologous	RM15_DANR:E39S ribosomal mitochondrial
MSTRG.4395	000008F	9471227	9471586	intergenic	1	1	maker-000008F-pred_gff_AUGUSTUS-gene-94.11	strand_unknow	Non-Othologous	RK_HUMAN:Rhodopsin kinase
MSTRG.6703	000016F	7239848	7240497	intergenic	1	1	maker-000016F-pred_gff_genemark-gene-72.10	strand_unknow	Non-Othologous	-
MSTRG.3244	000006F	6000697	6009772	intergenic	5	1	maker-000006F-pred_gff_AUGUSTUS-gene-61.18	strand_unknow	Non-Othologous	-
MSTRG.6050	000014F	7434196	7435227	intergenic	1	1	maker-000014F-pred_gff_AUGUSTUS-gene-74.3	sense (same_strand)	Non-Othologous	RIPL1_RATRIL:P 1
MSTRG.8113	000021F	692259	692904	intergenic	1	1	maker-000021F-pred_gff_AUGUSTUS-gene-7.11	strand_unknow	Non-Othologous	RIPK1_MOUSE:Receptor-interacting serine threonine- kinase 1
MSTRG.25244	000134F	1612274	1620526	intergenic	1	1	maker-000134F-pred_gff_snap_masked-gene-19.75	strand_unknow	Non-Othologous	-
MSTRG.38144	000397F	176595	176924	intergenic	1	1	maker-000397F-pred_gff_AUGUSTUS-gene-2.30	sense (same_strand)	Orthologous	RINI_PIG:Ribonuclease inhibitor
MSTRG.40514	000527F	153047	153486	intergenic	1	1	maker-000527F-pred_gff_genemark-gene-0.40	strand_unknow	Orthologous	RINI_MOUSE:Ribonuclease inhibitor
MSTRG.35721	000319F	419842	422463	intergenic	1	1	maker-000319F-pred_gff_genemark-gene-5.76	strand_unknow	Non-Othologous	-
MSTRG.41128	000589F	57671	58705	intergenic	1	1	maker-000589F-pred_gff_AUGUSTUS-gene-0.7	sense (same_strand)	Non-Othologous	RINI_MOUSE:Ribonuclease inhibitor
MSTRG.11981	000033F	6168607	6168853	intergenic	1	1	maker-000033F-pred_gff_AUGUSTUS-gene-62.96	sense (same_strand)	Non-Othologous	RIN3_HUMAN:Ras and Rab interactor 3
MSTRG.6075	000014F	7836830	7837433	intergenic	1	1	maker-000014F-pred_gff_AUGUSTUS-gene-79.48	strand_unknow	Non-Othologous	RIFK_HUMAN:Riboflavin kinase
MSTRG.34048	000278F	167482	169531	intergenic	1	1	maker-000278F-pred_gff_AUGUSTUS-gene-2.11	strand_unknow	Non-Othologous	RHPN1_HUMAN:Rhophilin-1
MSTRG.26792	000154F	1411786	1411996	intergenic	1	1	maker-000154F-pred_gff_genemark-gene-14.4	strand_unknow	Non-Othologous	-
MSTRG.14277	000046F	3872131	3963509	intergenic	1	1	maker-000046F-pred_gff_AUGUSTUS-gene-40.17	strand_unknow	Non-Othologous	RHOAD_DANRE:Rho-related GTP-binding -D
MSTRG.35242	000306F	646310	647834	intergenic	1	1	maker-000306F-pred_gff_AUGUSTUS-gene-6.2	strand_unknow	Non-Othologous	RHOAC_DANRE:Rho-related GTP-binding -C
MSTRG.738	000001F	2057447	2077645	intergenic	1	1	maker-000001F-pred_gff_snap_masked-gene-21.23	antisense (convergent)	Non-Othologous	-
MSTRG.29007	000182F	948557	950821	intergenic	1	1	maker-000182F-pred_gff_AUGUSTUS-gene-10.18	antisense (convergent)	Orthologous	RHOAB_DANRE:Rho-related GTP-binding -B
MSTRG.37366	000372F	16502	16760	intergenic	1	1	maker-000372F-pred_gff_AUGUSTUS-gene-0.2	strand_unknow	Non-Othologous	-
MSTRG.39385	000453F	71795	72384	intergenic	1	1	maker-000453F-pred_gff_AUGUSTUS-gene-0.2	strand_unknow	Non-Othologous	RHGBB_HUMAN:Rho GTPase-activating 11B
MSTRG.21276	000095F	2020549	2020821	intergenic	1	1	maker-000095F-pred_gff_AUGUSTUS-gene-20.32	strand_unknow	Non-Othologous	RHG44_MOUSE:Rho GTPase-activating 44
MSTRG.13663	000041F	5013182	5014688	intergenic	1	1	maker-000041F-pred_gff_AUGUSTUS-gene-51.22	antisense (convergent)	Non-Othologous	RHG23_MOUSE:Rho GTPase-activating 23
MSTRG.2161	000004F	145355	147383	intergenic	1	1	maker-000004F-pred_gff_AUGUSTUS-gene-1.2	sense (same_strand)	Non-Othologous	RHG19_MOUSE:Rho GTPase-activating 19
MSTRG.38089	000395F	32558	36109	intergenic	1	1	maker-000395F-pred_gff_AUGUSTUS-gene-3.67	strand_unknow	Non-Othologous	RHG19_CHICK:Rho GTPase-activating 19
MSTRG.22819	000111F	551789	552005	intergenic	1	1	maker-000111F-pred_gff_AUGUSTUS-gene-5.15	strand_unknow	Non-Othologous	RHG10_BOVIN:Rho GTPase-activating 10
MSTRG.5857	000014F	3760073	3760437	intergenic	1	1	maker-000014F-pred_gff_AUGUSTUS-gene-41.64	strand_unknow	Non-Othologous	RHBT2_HUMAN:Rho-related BTB domain-containing 2
MSTRG.4591	000010F	2415284	2415656	intergenic	1	1	maker-000010F-pred_gff_AUGUSTUS-gene-25.61	strand_unknow	Non-Othologous	RGS20_CHICK:Regulator of G- signaling 20
MSTRG.7167	000017F	7932531	7934123	intergenic	1	1	maker-000017F-pred_gff_genemark-gene-79.24	strand_unknow	Non-Othologous	RGMC_RAT:Hemojuvelin
MSTRG.7169	000017F	7935886	7936374	intergenic	1	1	maker-000017F-pred_gff_genemark-gene-79.24	sense (same_strand)	Non-Othologous	RGMC_RAT:Hemojuvelin
MSTRG.11978	000033F	6097299	6103541	intergenic	1	1	maker-000033F-pred_gff_AUGUSTUS-gene-62.119	strand_unknow	Non-Othologous	-
MSTRG.38299	000402F	130780	130988	intergenic	1	1	maker-000402F-pred_gff_AUGUSTUS-gene-3.144	strand_unknow	Non-Othologous	RGAP1_HUMAN:Rac GTPase-activating 1
MSTRG.38300	000402F	131641	131859	intergenic	1	1	maker-000402F-pred_gff_AUGUSTUS-gene-3.144	strand_unknow	Non-Othologous	RGAP1_HUMAN:Rac GTPase-activating 1
MSTRG.16766	000063F	1564559	1569074	intergenic	1	1	maker-000063F-pred_gff_AUGUSTUS-gene-16.41	antisense (convergent)	Orthologous	RFP4A_DANRE:Rab11 family-interacting 4A
MSTRG.13466	000041F	441828	443154	intergenic	1	1	maker-000041F-pred_gff_AUGUSTUS-gene-9.86	strand_unknow	Non-Othologous	RFOX3_MOUSERN:A binding fox-1 homolog 3
MSTRG.9073	000024F	3610365	3610689	intergenic	1	1	maker-000024F-pred_gff_AUGUSTUS-gene-38.39	strand_unknow	Non-Othologous	RFOX1_DANRERN:A binding fox-1 homolog 1
MSTRG.21735	000098F	1438669	1438924	intergenic	1	1	maker-000098F-pred_gff_AUGUSTUS-gene-14.0	strand_unknow	Non-Othologous	RERGL_DANRE:Ras-related and estrogen-regulated growth inhibitor
MSTRG.31236	000219F	1067320	1067693	intergenic	1	1	maker-000219F-pred_gff_AUGUSTUS-gene-12.54	strand_unknow	Non-Othologous	-
MSTRG.6112	000015F	234233	235550	intergenic	1	1	maker-000015F-pred_gff_AUGUSTUS-gene-3.18	strand_unknow	Non-Othologous	RELB_HUMAN:Transcription factor
MSTRG.31137	000216F	1351695	1352943	intergenic	1	1	maker-000216F-pred_gff_AUGUSTUS-gene-12.8	strand_unknow	Non-Othologous	-
MSTRG.3743	000007F	7223314	7223618	intergenic	1	1	maker-000007F-pred_gff_AUGUSTUS-gene-72.4	strand_unknow	Non-Othologous	REL3_PIG:Relaxin-3
MSTRG.28114	000171F	330716	348565	intergenic	9	1	maker-000171F-pred_gff_AUGUSTUS-gene-4.18	strand_unknow	Non-Othologous	-
MSTRG.465	000000F	11448111	11448496	intergenic	1	1	maker-000000F-pred_gff_AUGUSTUS-gene-114.3	strand_unknow	Non-Othologous	REG1A_HUMAN:Lithostathine-1-alpha
MSTRG.38789	000422F	325410	330368	intergenic	1	1	maker-000422F-pred_gff_genemark-gene-2.27	strand_unknow	Non-Othologous	-
MSTRG.41279	000610F	111	681	intergenic	1	1	maker-000610F-pred_gff_snap_masked-gene-0.9	strand_unknow	Non-Othologous	RECQ1_CAEE:L ATP-dependent DNA helicase Q1
MSTRG.12648	000038F	1586691	1586948	intergenic	1	1	maker-000038F-pred_gff_AUGUSTUS-gene-16.10	strand_unknow	Non-Othologous	RE114_MOUSE:Meiotic recombination REC114
MSTRG.21208	000095F	702173	703252	intergenic	2	1	maker-000095F-pred_gff_AUGUSTUS-gene-10.72	strand_unknow	Non-Othologous	RDH8_BOVIN:Retinol dehydrogenase 8
MSTRG.42428	000797F	11982	14183	intergenic	1	1	maker-000797F-pred_gff_genemark-gene-0.9	antisense (divergent)	Non-Othologous	-
MSTRG.41599	000644F	97856	98461	intergenic	1	1	maker-000644F-pred_gff_AUGUSTUS-gene-0.7	strand_unknow	Non-Othologous	-
MSTRG.10953	000030F	655855	656246	intergenic	1	1	maker-000030F-pred_gff_AUGUSTUS-gene-6.11	strand_unknow	Non-Othologous	-
MSTRG.25623	000141F	78674	80308	intergenic	1	1	maker-000141F-pred_gff_AUGUSTUS-gene-1.8	strand_unknow	Non-Othologous	-
MSTRG.32731	000250F	611944	612207	intergenic	3	1	maker-000250F-pred_gff_AUGUSTUS-gene-5.5	strand_unknow	Non-Othologous	-
MSTRG.8018	000020F	5033319	5034500	intergenic	1	1	maker-000020F-pred_gff_AUGUSTUS-gene-50.1	strand_unknow	Non-Othologous	RCC2_DANR:E RCC2 homolog
MSTRG.29673	000193F	166293	167012	intergenic	1	1	maker-000193F-pred_gff_AUGUSTUS-gene-4.55	antisense (convergent)	Non-Othologous	RCBT1_HUMANRC:C1 and BTB domain-containing 1
MSTRG.28126	000171F	985568	985879	intergenic	1	1	maker-000171F-pred_gff_AUGUSTUS-gene-10.9	strand_unknow	Non-Othologous	-
MSTRG.11839	000033F	2060588	2060812	intergenic	1	1	maker-000033F-pred_gff_AUGUSTUS-gene-22.15	strand_unknow	Non-Othologous	RBM7_BOVINRN:A-binding 7
MSTRG.20177	000087F	221711	221928	intergenic	1	1	maker-000087F-pred_gff_AUGUSTUS-gene-2.0	strand_unknow	Non-Othologous	RBM43_HUMANRN:A-binding 43
MSTRG.11334	000031F	2876098	2876627	intergenic	1	1	maker-000031F-pred_gff_genemark-gene-29.26	strand_unknow	Non-Othologous	RBM26_MOUSERN:A-binding 26
MSTRG.29985	000196F	535623	538464	intergenic	1	1	maker-000196F-pred_gff_AUGUSTUS-gene-6.33	antisense (convergent)	Non-Othologous	RBBP7_DANRE:Histone-binding RBBP7
MSTRG.8064	000020F	7413240	7413485	intergenic	1	1	maker-000020F-pred_gff_snap_masked-gene-75.48	strand_unknow	Non-Othologous	-
MSTRG.40499	000528F	78438	79265	intergenic	4	1	maker-000528F-pred_gff_AUGUSTUS-gene-0.9	strand_unknow	Non-Othologous	-
MSTRG.36316	000336F	205004	205461	intergenic	1	1	maker-000336F-pred_gff_genemark-gene-3.21	strand_unknow	Non-Othologous	RBBP6_MOUSE:E3 ubiquitin- ligase RBBP6
MSTRG.12075	000035F	645484	648613	intergenic	4	1	maker-000035F-pred_gff_AUGUSTUS-gene-6.0	antisense (divergent)	Non-Othologous	RB40B_HUMAN:Ras-related Rab-40B
MSTRG.31283	000220F	476956	478346	intergenic	1	1	maker-000220F-pred_gff_AUGUSTUS-gene-4.1	strand_unknow	Non-Othologous	RASFA_XENLA:Ras association domain-containing 10
MSTRG.27368	000161F	1857858	1936558	intergenic	1	1	maker-000161F-pred_gff_AUGUSTUS-gene-20.47	strand_unknow	Non-Othologous	RASF8_MOUSE:Ras association domain-containing 8
MSTRG.10308	000028F	1002211	1002592	intergenic	1	1	maker-000028F-pred_gff_AUGUSTUS-gene-11.36	strand_unknow	Non-Othologous	-
MSTRG.24237	000124F	1796350	1796661	intergenic	1	1	maker-000124F-pred_gff_AUGUSTUS-gene-18.14	strand_unknow	Non-Othologous	-
MSTRG.36419	000339F	49044	52412	intergenic	1	1	maker-000339F-pred_gff_AUGUSTUS-gene-4.88	antisense (divergent)	Orthologous	-
MSTRG.38063	000394F	49689	50082	intergenic	1	1	maker-000394F-pred_gff_AUGUSTUS-gene-3.86	strand_unknow	Non-Othologous	RASD1_HUMAN:Dexamethasone-induced Ras-related 1
MSTRG.14254	000046F	3428613	3430940	intergenic	3	1	maker-000046F-pred_gff_AUGUSTUS-gene-34.4	antisense (convergent)	Non-Othologous	RARGA_DANRE:Retinoic acid receptor gamma-A
MSTRG.41673	000654F	51796	52027	intergenic	1	1	maker-000654F-pred_gff_AUGUSTUS-gene-0.13	sense (same_strand)	Non-Othologous	-
MSTRG.30726	000208F	1284787	1286379	intergenic	1	1	maker-000208F-pred_gff_AUGUSTUS-gene-13.58	antisense (convergent)	Non-Othologous	RARAB_DANRE:Retinoic acid receptor alpha-B
MSTRG.5541	000013F	5005966	5006510	intergenic	1	1	maker-000013F-pred_gff_AUGUSTUS-gene-50.49	strand_unknow	Non-Othologous	RAD52_CHICKDN:A repair RAD52 homolog
MSTRG.24658	000129F	2204025	2204329	intergenic	1	1	maker-000129F-pred_gff_AUGUSTUS-gene-22.36	strand_unknow	Non-Othologous	-
MSTRG.12267	000035F	4842660	4843865	intergenic	1	1	maker-000035F-pred_gff_AUGUSTUS-gene-48.1	antisense (convergent)	Non-Othologous	RAC3_MOUSE:Ras-related C3 botulinum toxin substrate 3
MSTRG.4105	000008F	3807866	3808239	intergenic	1	1	maker-000008F-pred_gff_AUGUSTUS-gene-38.5	strand_unknow	Non-Othologous	RAB34_RAT:Ras-related Rab-34
MSTRG.26003	000145F	1939548	1942927	intergenic	1	1	maker-000145F-pred_gff_genemark-gene-22.67	strand_unknow	Non-Othologous	-
MSTRG.31515	000225F	1062050	1062357	intergenic	1	1	maker-000225F-pred_gff_genemark-gene-10.17	strand_unknow	Non-Othologous	-
MSTRG.10710	000029F	2121244	2123905	intergenic	1	1	maker-000029F-pred_gff_AUGUSTUS-gene-21.0	sense (same_strand)	Non-Othologous	RAB32_MOUSE:Ras-related Rab-32
MSTRG.32035	000234F	787236	787915	intergenic	1	1	maker-000234F-pred_gff_AUGUSTUS-gene-7.15	strand_unknow	Non-Othologous	-
MSTRG.36856	000353F	505375	505612	intergenic	1	1	maker-000353F-pred_gff_genemark-gene-5.60	strand_unknow	Non-Othologous	RAB26_HUMAN:Ras-related Rab-26
MSTRG.6829	000017F	1004736	1005767	intergenic	1	1	maker-000017F-pred_gff_AUGUSTUS-gene-10.21	strand_unknow	Non-Othologous	RA54B_CHICKDN:A repair and recombination RAD54B
MSTRG.22106	000103F	979297	980676	intergenic	1	1	maker-000103F-pred_gff_AUGUSTUS-gene-10.7	strand_unknow	Non-Othologous	-
MSTRG.21336	000095F	3203810	3204215	intergenic	1	1	maker-000095F-pred_gff_AUGUSTUS-gene-34.63	strand_unknow	Non-Othologous	R213A_DANRE:E3 ubiquitin- ligase rnf213-alpha
MSTRG.38893	000427F	9619	12709	intergenic	1	1	maker-000427F-pred_gff_AUGUSTUS-gene-2.94	antisense (convergent)	Non-Othologous	PZP_HUMAN:Pregnancy zone
MSTRG.30134	000198F	1485964	1487808	intergenic	1	1	maker-000198F-pred_gff_genemark-gene-14.19	strand_unknow	Orthologous	PYGM_BOVIN:Glycogen muscle form
MSTRG.30135	000198F	1490236	1494071	intergenic	1	1	maker-000198F-pred_gff_genemark-gene-14.19	antisense (convergent)	Non-Othologous	PYGM_BOVIN:Glycogen muscle form
MSTRG.13422	000040F	5133741	5134016	intergenic	1	1	maker-000040F-pred_gff_AUGUSTUS-gene-52.0	strand_unknow	Non-Othologous	PXYP1_DANR:E2-phosphoxylose phosphatase 1
MSTRG.36836	000353F	305144	305390	intergenic	1	1	maker-000353F-pred_gff_AUGUSTUS-gene-5.87	strand_unknow	Non-Othologous	PUR8_CHICK:Adenylosuccinate lyase
MSTRG.41407	000623F	24782	25342	intergenic	1	1	maker-000623F-pred_gff_AUGUSTUS-gene-0.2	strand_unknow	Non-Othologous	PTR1_SCHPO:E3 ubiquitin- ligase ptr1
MSTRG.41405	000623F	10932	11724	intergenic	1	1	maker-000623F-pred_gff_AUGUSTUS-gene-0.2	strand_unknow	Non-Othologous	PTR1_SCHPO:E3 ubiquitin- ligase ptr1
MSTRG.41408	000623F	29206	29427	intergenic	1	1	maker-000623F-pred_gff_AUGUSTUS-gene-0.2	strand_unknow	Non-Othologous	PTR1_SCHPO:E3 ubiquitin- ligase ptr1
MSTRG.8795	000023F	5897870	5898207	intergenic	1	1	maker-000023F-pred_gff_snap_masked-gene-63.38	strand_unknow	Non-Othologous	PTPRT_MOUSE:Receptor-type tyrosine- phosphatase T
MSTRG.8799	000023F	6374836	6375051	intergenic	1	1	maker-000023F-pred_gff_snap_masked-gene-63.38	strand_unknow	Non-Othologous	PTPRT_MOUSE:Receptor-type tyrosine- phosphatase T
MSTRG.23755	000120F	2330310	2334611	intergenic	1	1	maker-000120F-pred_gff_AUGUSTUS-gene-23.1	strand_unknow	Non-Othologous	PTPRG_HUMAN:Receptor-type tyrosine- phosphatase gamma
MSTRG.9	000000F	108813	110789	intergenic	1	1	maker-000000F-pred_gff_snap_masked-gene-1.4	strand_unknow	Non-Othologous	-
MSTRG.23754	000120F	2328545	2328956	intergenic	1	1	maker-000120F-pred_gff_AUGUSTUS-gene-23.1	strand_unknow	Non-Othologous	PTPRG_HUMAN:Receptor-type tyrosine- phosphatase gamma
MSTRG.149	000000F	3938012	3938360	intergenic	1	1	maker-000000F-pred_gff_AUGUSTUS-gene-39.0	strand_unknow	Non-Othologous	PTN23_MOUSE:Tyrosine- phosphatase non-receptor type 23
MSTRG.36565	000341F	490394	491095	intergenic	1	1	maker-000341F-pred_gff_AUGUSTUS-gene-5.5	strand_unknow	Non-Othologous	-
MSTRG.35046	000301F	577135	577374	intergenic	1	1	maker-000301F-pred_gff_AUGUSTUS-gene-6.31	strand_unknow	Non-Othologous	PTHD1_DANRE:Patched domain-containing 1
MSTRG.32603	000248F	407180	407387	intergenic	1	1	maker-000248F-pred_gff_genemark-gene-5.26	strand_unknow	Non-Othologous	PTBP2_RAT:Polypyrimidine tract-binding 2
MSTRG.27851	000167F	172917	178118	intergenic	2	1	maker-000167F-pred_gff_AUGUSTUS-gene-1.10	strand_unknow	Orthologous	-
MSTRG.32604	000248F	405474	406094	intergenic	1	1	maker-000248F-pred_gff_genemark-gene-5.26	strand_unknow	Non-Othologous	PTBP2_RAT:Polypyrimidine tract-binding 2
MSTRG.32600	000248F	319136	319455	intergenic	1	1	maker-000248F-pred_gff_genemark-gene-5.26	strand_unknow	Non-Othologous	PTBP2_RAT:Polypyrimidine tract-binding 2
MSTRG.32602	000248F	320397	321259	intergenic	1	1	maker-000248F-pred_gff_genemark-gene-5.26	strand_unknow	Non-Othologous	PTBP2_RAT:Polypyrimidine tract-binding 2
MSTRG.37610	000379F	111821	112104	intergenic	1	1	maker-000379F-pred_gff_AUGUSTUS-gene-1.22	strand_unknow	Non-Othologous	-
MSTRG.32546	000247F	92660	108198	intergenic	4	1	maker-000247F-pred_gff_genemark-gene-3.29	strand_unknow	Non-Othologous	-
MSTRG.10748	000029F	3673737	3676338	intergenic	2	1	maker-000029F-pred_gff_AUGUSTUS-gene-37.16	sense (same_strand)	Non-Othologous	PTBP1_PIG:Polypyrimidine tract-binding 1
MSTRG.16653	000062F	4310405	4310641	intergenic	1	1	maker-000062F-pred_gff_genemark-gene-44.11	strand_unknow	Non-Othologous	-
MSTRG.2438	000004F	7129874	7131786	intergenic	1	1	maker-000004F-pred_gff_AUGUSTUS-gene-72.24	strand_unknow	Non-Othologous	-
MSTRG.26239	000149F	127534	127741	intergenic	1	1	maker-000149F-pred_gff_snap_masked-gene-1.14	strand_unknow	Non-Othologous	-
MSTRG.10904	000029F	6949548	6950482	intergenic	1	1	maker-000029F-pred_gff_AUGUSTUS-gene-69.1	strand_unknow	Non-Othologous	PSYR_HUMAN:Psychosine receptor
MSTRG.10902	000029F	6947357	6947833	intergenic	1	1	maker-000029F-pred_gff_AUGUSTUS-gene-69.1	strand_unknow	Non-Othologous	PSYR_HUMAN:Psychosine receptor
MSTRG.42646	000867F	33017	33790	intergenic	2	1	maker-000867F-pred_gff_AUGUSTUS-gene-0.4	strand_unknow	Non-Othologous	-
MSTRG.22152	000103F	3066280	3066527	intergenic	1	1	maker-000103F-pred_gff_genemark-gene-29.40	strand_unknow	Non-Othologous	PSMG4_HUMAN:Proteasome assembly chaperone 4
MSTRG.30144	000199F	117033	117348	intergenic	1	1	maker-000199F-pred_gff_AUGUSTUS-gene-1.0	strand_unknow	Non-Othologous	PRTGA_DANRE:Protogenin A
MSTRG.41066	000583F	115117	117515	intergenic	1	1	maker-000583F-pred_gff_AUGUSTUS-gene-0.5	strand_unknow	Non-Othologous	-
MSTRG.42281	000766F	47864	54717	intergenic	1	1	maker-000766F-pred_gff_AUGUSTUS-gene-0.5	strand_unknow	Orthologous	-
MSTRG.8915	000024F	1390559	1390840	intergenic	1	1	maker-000024F-pred_gff_AUGUSTUS-gene-15.23	strand_unknow	Non-Othologous	PRSS8_RAT:Prostasin
MSTRG.25122	000133F	1495909	1497036	intergenic	1	1	maker-000133F-pred_gff_AUGUSTUS-gene-15.10	strand_unknow	Non-Othologous	PRSS8_MOUSE:Prostasin
MSTRG.37738	000384F	474972	476031	intergenic	1	1	maker-000384F-pred_gff_AUGUSTUS-gene-4.2	strand_unknow	Non-Othologous	-
MSTRG.30837	000211F	473869	475796	intergenic	1	1	maker-000211F-pred_gff_AUGUSTUS-gene-5.9	strand_unknow	Non-Othologous	PRS10_MOUS:E26S proteasome regulatory subunit 10B
MSTRG.16244	000061F	102613	102836	intergenic	1	1	maker-000061F-pred_gff_AUGUSTUS-gene-4.131	strand_unknow	Non-Othologous	PRRT3_MOUSE:Proline-rich transmembrane 3
MSTRG.20652	000089F	3275547	3276049	intergenic	1	1	maker-000089F-pred_gff_AUGUSTUS-gene-32.47	strand_unknow	Non-Othologous	PRR12_HUMAN:Proline-rich 12
MSTRG.37258	000369F	47286	47576	intergenic	1	1	maker-000369F-pred_gff_AUGUSTUS-gene-4.88	strand_unknow	Non-Othologous	-
MSTRG.20621	000089F	3209413	3209675	intergenic	1	1	maker-000089F-pred_gff_AUGUSTUS-gene-32.47	strand_unknow	Non-Othologous	PRR12_HUMAN:Proline-rich 12
MSTRG.9528	000025F	5054443	5060683	intergenic	1	1	maker-000025F-pred_gff_AUGUSTUS-gene-51.14	strand_unknow	Orthologous	PRPH2_MOUSE:Peripherin-2
MSTRG.7538	000018F	7558191	7558838	intergenic	1	1	maker-000018F-pred_gff_AUGUSTUS-gene-75.13	strand_unknow	Non-Othologous	PRLHR_RAT:Prolactin-releasing peptide receptor
MSTRG.26097	000146F	1779040	1779398	intergenic	1	1	maker-000146F-pred_gff_AUGUSTUS-gene-17.8	strand_unknow	Non-Othologous	-
MSTRG.37350	000371F	156458	157829	intergenic	1	1	maker-000371F-pred_gff_AUGUSTUS-gene-4.93	strand_unknow	Non-Othologous	-
MSTRG.2954	000005F	8611480	8611684	intergenic	1	1	maker-000005F-pred_gff_AUGUSTUS-gene-86.12	strand_unknow	Non-Othologous	PRGC1_BOVIN:Peroxisome proliferator-activated receptor gamma coactivator 1-alpha
MSTRG.31091	000216F	601837	604712	intergenic	1	1	maker-000216F-pred_gff_genemark-gene-6.44	strand_unknow	Non-Othologous	PRDX3_HUMAN:Thioredoxin-dependent peroxide mitochondrial
MSTRG.30921	000212F	932447	932757	intergenic	1	1	maker-000212F-pred_gff_AUGUSTUS-gene-9.2	strand_unknow	Non-Othologous	PRDX1_CHICK:Peroxiredoxin-1
MSTRG.19814	000083F	2216304	2216668	intergenic	1	1	maker-000083F-pred_gff_AUGUSTUS-gene-22.2	strand_unknow	Non-Othologous	PRD16_MOUSEP:R domain zinc finger 16
MSTRG.33166	000259F	371496	379603	intergenic	1	1	maker-000259F-pred_gff_snap_masked-gene-4.60	strand_unknow	Non-Othologous	PRB3_HUMAN:Basic salivary proline-rich 3
MSTRG.27476	000162F	2079431	2079729	intergenic	1	1	maker-000162F-pred_gff_AUGUSTUS-gene-20.2	strand_unknow	Non-Othologous	PR40A_HUMAN:Pre-mRNA-processing factor 40 homolog A
MSTRG.38453	000402F	248952	250408	intergenic	3	1	maker-000402F-pred_gff_genemark-gene-3.115	antisense (divergent)	Non-Othologous	PR3CB_DANR:E phosphatase 1 regulatory subunit 3C-B
MSTRG.25718	000142F	10565	10845	intergenic	1	1	maker-000142F-pred_gff_genemark-gene-2.20	strand_unknow	Non-Othologous	-
MSTRG.38454	000402F	251409	253020	intergenic	1	1	maker-000402F-pred_gff_genemark-gene-3.115	antisense (divergent)	Non-Othologous	PR3CB_DANR:E phosphatase 1 regulatory subunit 3C-B
MSTRG.5633	000013F	7360056	7364190	intergenic	1	1	maker-000013F-pred_gff_genemark-gene-74.38	strand_unknow	Non-Othologous	PQLC1_XENLAP:Q-loop repeat-containing 1
MSTRG.28158	000171F	1784182	1784593	intergenic	1	1	maker-000171F-pred_gff_AUGUSTUS-gene-17.2	strand_unknow	Non-Othologous	-
MSTRG.5640	000013F	7395069	7395315	intergenic	1	1	maker-000013F-pred_gff_AUGUSTUS-gene-74.41	strand_unknow	Non-Othologous	PQLC1_BOVINP:Q-loop repeat-containing 1
MSTRG.33008	000257F	366309	366766	intergenic	1	1	maker-000257F-pred_gff_AUGUSTUS-gene-4.54	strand_unknow	Non-Othologous	PPT1_MOUSE:Palmitoyl- thioesterase 1
MSTRG.35423	000313F	145209	145698	intergenic	1	1	maker-000313F-pred_gff_AUGUSTUS-gene-3.85	sense (same_strand)	Non-Othologous	PPR3B_DANR:E phosphatase 1 regulatory subunit 3B
MSTRG.32775	000251F	547964	548376	intergenic	1	1	maker-000251F-pred_gff_snap_masked-gene-5.21	strand_unknow	Non-Othologous	-
MSTRG.19062	000078F	1702348	1702799	intergenic	1	1	maker-000078F-pred_gff_AUGUSTUS-gene-17.37	strand_unknow	Non-Othologous	PPR17_MOUS:E phosphatase 1 regulatory subunit 17
MSTRG.13112	000039F	3367946	3369011	intergenic	1	1	maker-000039F-pred_gff_AUGUSTUS-gene-33.2	strand_unknow	Non-Othologous	-
MSTRG.9849	000026F	4496571	4497016	intergenic	1	1	maker-000026F-pred_gff_AUGUSTUS-gene-45.34	strand_unknow	Non-Othologous	PPM1B_HUMA:N phosphatase 1B
MSTRG.8989	000024F	2323684	2324177	intergenic	1	1	maker-000024F-pred_gff_AUGUSTUS-gene-23.2	strand_unknow	Non-Othologous	-
MSTRG.7505	000018F	7170305	7175695	intergenic	1	1	maker-000018F-pred_gff_AUGUSTUS-gene-72.42	strand_unknow	Non-Othologous	PPM1A_HUMA:N phosphatase 1A
MSTRG.37536	000376F	43519	52456	intergenic	1	1	maker-000376F-pred_gff_AUGUSTUS-gene-0.0	sense (same_strand)	Non-Othologous	-
MSTRG.7504	000018F	7176759	7177298	intergenic	1	1	maker-000018F-pred_gff_AUGUSTUS-gene-72.42	strand_unknow	Non-Othologous	PPM1A_HUMA:N phosphatase 1A
MSTRG.10263	000027F	6882094	6884522	intergenic	2	1	maker-000027F-pred_gff_AUGUSTUS-gene-69.35	antisense (convergent)	Non-Othologous	PPIL1_MOUSE:Peptidyl-prolyl cis-trans isomerase-like 1
MSTRG.18833	000077F	628638	628949	intergenic	1	1	maker-000077F-pred_gff_genemark-gene-5.9	strand_unknow	Non-Othologous	-
MSTRG.38962	000432F	21769	22151	intergenic	1	1	maker-000432F-pred_gff_AUGUSTUS-gene-2.82	strand_unknow	Non-Othologous	-
MSTRG.10261	000027F	6864281	6864696	intergenic	1	1	maker-000027F-pred_gff_AUGUSTUS-gene-69.35	strand_unknow	Non-Othologous	PPIL1_MOUSE:Peptidyl-prolyl cis-trans isomerase-like 1
MSTRG.31682	000227F	1071202	1071421	intergenic	1	1	maker-000227F-pred_gff_AUGUSTUS-gene-10.3	strand_unknow	Non-Othologous	PPCE_MOUSE:Prolyl endopeptidase
MSTRG.25973	000145F	845486	845776	intergenic	1	1	maker-000145F-pred_gff_genemark-gene-9.36	strand_unknow	Non-Othologous	-
MSTRG.906	000001F	7983620	7986336	intergenic	1	1	maker-000001F-pred_gff_genemark-gene-82.63	sense (same_strand)	Non-Othologous	PP4R3_TETNG:Serine threonine- phosphatase 4 regulatory subunit 3
MSTRG.28060	000169F	1551020	1552395	intergenic	1	1	maker-000169F-pred_gff_AUGUSTUS-gene-17.23	strand_unknow	Orthologous	PP1R8_MOUSE:Nuclear inhibitor of phosphatase 1
MSTRG.10872	000029F	5909972	5910973	intergenic	2	2	maker-000029F-pred_gff_AUGUSTUS-gene-59.42;maker-000029F-pred_gff_AUGUSTUS-gene-59.5	antisense (divergent;convergent)	Non-Othologous	PP1B_XENTR:Serine threonine- phosphatase PP1-beta catalytic subunit;PLB1_MONDO:Phospholipase membrane-associated
MSTRG.22610	000109F	1432923	1433271	intergenic	1	1	maker-000109F-pred_gff_AUGUSTUS-gene-14.2	strand_unknow	Non-Othologous	PP1B_XENTR:Serine threonine- phosphatase PP1-beta catalytic subunit
MSTRG.4871	000010F	8635747	8644124	intergenic	1	1	maker-000010F-pred_gff_AUGUSTUS-gene-86.2	sense (same_strand)	Non-Othologous	PP16A_HUMA:N phosphatase 1 regulatory subunit 16A
MSTRG.2900	000005F	6842346	6860243	intergenic	1	1	maker-000005F-pred_gff_AUGUSTUS-gene-69.45	strand_unknow	Non-Othologous	PP14B_RA:T phosphatase 1 regulatory subunit 14B
MSTRG.14546	000047F	5559529	5560237	intergenic	1	1	maker-000047F-pred_gff_AUGUSTUS-gene-55.3	strand_unknow	Non-Othologous	PP13G_MOUS:E phosphatase 1 regulatory subunit 3G
MSTRG.34729	000294F	776751	777437	intergenic	1	1	maker-000294F-pred_gff_AUGUSTUS-gene-7.2	strand_unknow	Non-Othologous	-
MSTRG.37286	000368F	36668	40388	intergenic	1	1	maker-000368F-pred_gff_snap_masked-gene-4.108	antisense (convergent)	Non-Othologous	POTE1_CHICK:Protection of telomeres 1
MSTRG.20097	000085F	1755112	1755367	intergenic	1	1	maker-000085F-pred_gff_AUGUSTUS-gene-19.34	strand_unknow	Non-Othologous	POPD1_DANRE:Blood vessel epicardial substance
MSTRG.23022	000112F	2802197	2822704	intergenic	1	1	maker-000112F-pred_gff_AUGUSTUS-gene-27.0	strand_unknow	Non-Othologous	-
MSTRG.25624	000141F	70160	70832	intergenic	1	1	maker-000141F-pred_gff_AUGUSTUS-gene-1.7	strand_unknow	Non-Othologous	-
MSTRG.39791	000476F	162903	167121	intergenic	2	1	maker-000476F-pred_gff_AUGUSTUS-gene-1.1	strand_unknow	Non-Othologous	-
MSTRG.37826	000387F	107520	107774	intergenic	1	1	maker-000387F-pred_gff_snap_masked-gene-2.14	strand_unknow	Non-Othologous	-
MSTRG.1186	000002F	202443	204575	intergenic	1	1	maker-000002F-pred_gff_AUGUSTUS-gene-3.41	antisense (convergent)	Orthologous	PO5F1_DANREPO:U class transcription factor 1
MSTRG.32423	000241F	709555	709799	intergenic	1	1	maker-000241F-pred_gff_snap_masked-gene-7.20	strand_unknow	Non-Othologous	-
MSTRG.25831	000143F	710819	713711	intergenic	1	1	maker-000143F-pred_gff_AUGUSTUS-gene-8.20	strand_unknow	Non-Othologous	PO3F4_XENTRPO:U class transcription factor 4
MSTRG.36024	000329F	4484	5225	intergenic	1	1	maker-000329F-pred_gff_genemark-gene-5.202	strand_unknow	Non-Othologous	-
MSTRG.32460	000243F	397777	397996	intergenic	1	1	maker-000243F-pred_gff_snap_masked-gene-4.19	strand_unknow	Non-Othologous	PO2F2_MOUSEPO:U class transcription factor 2
MSTRG.383	000000F	10237931	10238154	intergenic	1	1	maker-000000F-pred_gff_AUGUSTUS-gene-102.22	strand_unknow	Non-Othologous	PO2F2_MOUSEPO:U class transcription factor 2
MSTRG.26281	000149F	933443	933812	intergenic	1	1	maker-000149F-pred_gff_snap_masked-gene-9.35	strand_unknow	Non-Othologous	PNISR_MOUSE:Arginine serine-rich PNISR
MSTRG.24179	000123F	2683296	2683619	intergenic	1	1	maker-000123F-pred_gff_snap_masked-gene-25.59	strand_unknow	Non-Othologous	PLXC1_HUMAN:Plexin-C1
MSTRG.26975	000156F	1771756	1774583	intergenic	1	1	maker-000156F-pred_gff_AUGUSTUS-gene-17.4	strand_unknow	Non-Othologous	-
MSTRG.8636	000023F	1358812	1363287	intergenic	1	1	maker-000023F-pred_gff_genemark-gene-14.6	strand_unknow	Non-Othologous	PLXA2_HUMAN:Plexin-A2
MSTRG.9032	000024F	2813859	2814160	intergenic	1	1	maker-000024F-pred_gff_AUGUSTUS-gene-28.33	strand_unknow	Non-Othologous	PLTP_HUMAN:Phospholipid transfer
MSTRG.4667	000010F	4583192	4583580	intergenic	1	1	maker-000010F-pred_gff_AUGUSTUS-gene-46.36	strand_unknow	Non-Othologous	PLS2_BOVIN:Phospholipid scramblase 2
MSTRG.9272	000024F	7371931	7372710	intergenic	1	1	maker-000024F-pred_gff_AUGUSTUS-gene-75.104	strand_unknow	Non-Othologous	PLPR5_MOUSE:Phospholipid phosphatase-related type 5
MSTRG.22706	000110F	241333	244536	intergenic	1	1	maker-000110F-pred_gff_AUGUSTUS-gene-3.18	strand_unknow	Non-Othologous	PLPR4_MOUSE:Phospholipid phosphatase-related type 4
MSTRG.35820	000321F	583656	584055	intergenic	1	1	maker-000321F-pred_gff_snap_masked-gene-6.48	strand_unknow	Non-Othologous	-
MSTRG.31412	000223F	1120849	1121521	intergenic	1	1	maker-000223F-pred_gff_snap_masked-gene-12.55	strand_unknow	Non-Othologous	-
MSTRG.12837	000039F	31286	34514	intergenic	1	1	maker-000039F-pred_gff_genemark-gene-3.137	strand_unknow	Non-Othologous	PLPP7_DANRE:Inactive phospholipid phosphatase 7
MSTRG.39490	000459F	184277	184679	intergenic	1	1	maker-000459F-pred_gff_snap_masked-gene-1.105	strand_unknow	Non-Othologous	PLPK1_ARAT:H PELPK1
MSTRG.39492	000459F	208663	208938	intergenic	1	1	maker-000459F-pred_gff_snap_masked-gene-1.105	strand_unknow	Non-Othologous	PLPK1_ARAT:H PELPK1
MSTRG.3945	000007F	11377254	11378393	intergenic	1	1	maker-000007F-pred_gff_AUGUSTUS-gene-113.2	antisense (convergent)	Non-Othologous	PLK3_HUMAN:Serine threonine- kinase PLK3
MSTRG.480	000000F	11529590	11530264	intergenic	1	1	maker-000000F-pred_gff_AUGUSTUS-gene-115.4	strand_unknow	Orthologous	PLIN2_MOUSE:Perilipin-2
MSTRG.9268	000024F	7254188	7254729	intergenic	1	1	maker-000024F-pred_gff_AUGUSTUS-gene-72.1	strand_unknow	Non-Othologous	-
MSTRG.38678	000418F	209106	209632	intergenic	1	1	maker-000418F-pred_gff_AUGUSTUS-gene-2.0	strand_unknow	Non-Othologous	-
MSTRG.2293	000004F	2849375	2849779	intergenic	1	1	maker-000004F-pred_gff_AUGUSTUS-gene-28.3	strand_unknow	Non-Othologous	PLEK_RAT:Pleckstrin
MSTRG.38423	000405F	467190	467698	intergenic	1	1	maker-000405F-pred_gff_AUGUSTUS-gene-3.18	strand_unknow	Non-Othologous	PLD4_MOUSE:Phospholipase D4
MSTRG.18415	000073F	4303394	4305018	intergenic	1	1	maker-000073F-pred_gff_genemark-gene-43.10	antisense (divergent)	Non-Othologous	PLD3B_BOVINPREL:I domain containing 3B
MSTRG.11651	000032F	4303917	4307112	intergenic	2	1	maker-000032F-pred_gff_AUGUSTUS-gene-43.4	antisense (divergent)	Orthologous	PLCD_BOVI:N1-acyl-sn-glycerol-3-phosphate acyltransferase delta
MSTRG.18589	000074F	3437097	3437663	intergenic	1	1	maker-000074F-pred_gff_AUGUSTUS-gene-34.6	strand_unknow	Non-Othologous	PLAL2_HUMAN:Zinc finger PLAGL2
MSTRG.16814	000063F	2502669	2502917	intergenic	1	1	maker-000063F-pred_gff_AUGUSTUS-gene-25.33	strand_unknow	Non-Othologous	PLA2R_BOVIN:Secretory phospholipase A2 receptor
MSTRG.30811	000210F	1229842	1230470	intergenic	1	1	maker-000210F-pred_gff_snap_masked-gene-13.61	strand_unknow	Non-Othologous	-
MSTRG.35983	000326F	425923	426345	intergenic	1	1	maker-000326F-pred_gff_AUGUSTUS-gene-5.106	antisense (divergent)	Non-Othologous	PKR1_BOVIN:Prokineticin receptor 1
MSTRG.32369	000239F	1049158	1049561	intergenic	1	1	maker-000239F-pred_gff_genemark-gene-10.85	strand_unknow	Non-Othologous	-
MSTRG.2291	000004F	2806677	2807805	intergenic	1	1	maker-000004F-pred_gff_AUGUSTUS-gene-28.1	sense (same_strand)	Non-Othologous	PKR1_BOVIN:Prokineticin receptor 1
MSTRG.1952	000003F	6344129	6344968	intergenic	1	1	maker-000003F-pred_gff_AUGUSTUS-gene-65.34	strand_unknow	Non-Othologous	-
MSTRG.27302	000160F	2005745	2006021	intergenic	1	1	maker-000160F-pred_gff_AUGUSTUS-gene-20.9	strand_unknow	Non-Othologous	PKHL1_HUMAN:Fibrocystin-L
MSTRG.28745	000177F	1563778	1564076	intergenic	1	1	maker-000177F-pred_gff_snap_masked-gene-15.7	strand_unknow	Non-Othologous	PKHG2_HUMAN:Pleckstrin homology domain-containing family G member 2
MSTRG.8984	000024F	2260615	2260853	intergenic	1	1	maker-000024F-pred_gff_genemark-gene-22.12	strand_unknow	Non-Othologous	-
MSTRG.26996	000158F	118	408	intergenic	1	1	maker-000158F-pred_gff_AUGUSTUS-gene-0.1	strand_unknow	Non-Othologous	PKHA3_HUMAN:Pleckstrin homology domain-containing family A member 3
MSTRG.32581	000247F	1078299	1078518	intergenic	1	1	maker-000247F-pred_gff_AUGUSTUS-gene-10.1	strand_unknow	Non-Othologous	PKD1_HUMAN:Polycystin-1
MSTRG.36055	000329F	116401	116971	intergenic	1	1	maker-000329F-pred_gff_genemark-gene-1.5	antisense (convergent)	Non-Othologous	PK3CA_RAT:Phosphatidylinositol 4,5-bisphosphate 3-kinase catalytic subunit alpha isoform
MSTRG.36053	000329F	105405	105934	intergenic	1	1	maker-000329F-pred_gff_AUGUSTUS-gene-1.0	antisense (divergent)	Non-Othologous	PK3CA_HUMAN:Phosphatidylinositol 4,5-bisphosphate 3-kinase catalytic subunit alpha isoform
MSTRG.24901	000131F	1267660	1268071	intergenic	1	1	maker-000131F-pred_gff_AUGUSTUS-gene-13.12	strand_unknow	Non-Othologous	PK1L2_HUMAN:Polycystic kidney disease 1-like 2
MSTRG.15634	000055F	452164	460772	intergenic	1	1	maker-000055F-pred_gff_snap_masked-gene-5.21	sense (same_strand)	Non-Othologous	PITX3_DANRE:Pituitary homeobox 3
MSTRG.15549	000054F	2413599	2420635	intergenic	1	1	maker-000054F-pred_gff_AUGUSTUS-gene-25.55	strand_unknow	Non-Othologous	PIT1_ONCMY:Pituitary-specific positive transcription factor 1
MSTRG.24393	000127F	1080383	1080814	intergenic	1	1	maker-000127F-pred_gff_AUGUSTUS-gene-11.9	strand_unknow	Non-Othologous	PIM3_COTJA:Serine threonine- kinase pim-3
MSTRG.28084	000171F	225417	230237	intergenic	1	1	maker-000171F-pred_gff_AUGUSTUS-gene-5.67	strand_unknow	Orthologous	-
MSTRG.8711	000023F	3351890	3352095	intergenic	1	1	maker-000023F-pred_gff_genemark-gene-33.22	strand_unknow	Non-Othologous	PIM2_HUMAN:Serine threonine- kinase pim-2
MSTRG.18053	000072F	148667	150302	intergenic	1	1	maker-000072F-pred_gff_AUGUSTUS-gene-5.97	sense (same_strand)	Orthologous	PIM1_BOVIN:Serine threonine- kinase pim-1
MSTRG.20209	000087F	650222	652301	intergenic	1	1	maker-000087F-pred_gff_genemark-gene-6.10	sense (same_strand)	Non-Othologous	PIM1_BOVIN:Serine threonine- kinase pim-1
MSTRG.20207	000087F	654176	654401	intergenic	1	1	maker-000087F-pred_gff_genemark-gene-6.10	strand_unknow	Non-Othologous	PIM1_BOVIN:Serine threonine- kinase pim-1
MSTRG.38252	000400F	160667	160872	intergenic	1	1	maker-000400F-pred_gff_genemark-gene-3.179	strand_unknow	Non-Othologous	-
MSTRG.17405	000067F	294493	294747	intergenic	1	1	maker-000067F-pred_gff_AUGUSTUS-gene-5.115	strand_unknow	Non-Othologous	PIGM_RATGP:I mannosyltransferase 1
MSTRG.8655	000023F	1838576	1838779	intergenic	1	1	maker-000023F-pred_gff_AUGUSTUS-gene-20.18	antisense (divergent)	Non-Othologous	-
MSTRG.37782	000384F	404183	452429	intergenic	5	1	maker-000384F-pred_gff_AUGUSTUS-gene-4.2	strand_unknow	Non-Othologous	-
MSTRG.17404	000067F	291423	291857	intergenic	1	1	maker-000067F-pred_gff_AUGUSTUS-gene-5.115	strand_unknow	Non-Othologous	PIGM_RATGP:I mannosyltransferase 1
MSTRG.17402	000067F	292285	292490	intergenic	1	1	maker-000067F-pred_gff_AUGUSTUS-gene-5.115	strand_unknow	Non-Othologous	PIGM_RATGP:I mannosyltransferase 1
MSTRG.35432	000313F	321326	321639	intergenic	1	1	maker-000313F-pred_gff_genemark-gene-3.26	strand_unknow	Non-Othologous	PIF1_DANREAT:P-dependent DNA helicase PIF1
MSTRG.3807	000007F	8522066	8522792	intergenic	1	1	maker-000007F-pred_gff_AUGUSTUS-gene-85.0	strand_unknow	Non-Othologous	PI51C_MOUSE:Phosphatidylinositol 4-phosphate 5-kinase type-1 gamma
MSTRG.9700	000026F	938416	938755	intergenic	1	1	maker-000026F-pred_gff_genemark-gene-10.26	strand_unknow	Non-Othologous	-
MSTRG.28379	000174F	315048	315859	intergenic	1	1	maker-000174F-pred_gff_AUGUSTUS-gene-4.25	antisense (divergent)	Non-Othologous	-
MSTRG.17218	000066F	653066	653285	intergenic	1	1	maker-000066F-pred_gff_AUGUSTUS-gene-8.81	strand_unknow	Non-Othologous	PI4KB_DANRE:Phosphatidylinositol 4-kinase beta
MSTRG.17224	000066F	655348	656708	intergenic	1	1	maker-000066F-pred_gff_AUGUSTUS-gene-8.81	strand_unknow	Non-Othologous	PI4KB_DANRE:Phosphatidylinositol 4-kinase beta
MSTRG.28610	000176F	431654	432158	intergenic	1	1	maker-000176F-pred_gff_AUGUSTUS-gene-4.0	strand_unknow	Non-Othologous	PHOS_MOUSE:Phosducin
MSTRG.4301	000008F	7773567	7778784	intergenic	1	1	maker-000008F-pred_gff_AUGUSTUS-gene-78.14	antisense (divergent)	Non-Othologous	PHLB2_MOUSE:Pleckstrin homology-like domain family B member 2
MSTRG.13321	000040F	1792614	1792885	intergenic	1	1	maker-000040F-pred_gff_AUGUSTUS-gene-21.35	strand_unknow	Non-Othologous	PHLB1_HUMAN:Pleckstrin homology-like domain family B member 1
MSTRG.7615	000019F	1446034	1446851	intergenic	1	1	maker-000019F-pred_gff_AUGUSTUS-gene-20.75	strand_unknow	Non-Othologous	PHLA1_RAT:Pleckstrin homology-like domain family A member 1
MSTRG.12051	000035F	421478	422193	intergenic	1	1	maker-000035F-pred_gff_AUGUSTUS-gene-5.32	strand_unknow	Non-Othologous	PHIPL_DANRE:Phytanoyl- hydroxylase-interacting -like
MSTRG.25317	000136F	1440087	1441039	intergenic	1	1	maker-000136F-pred_gff_snap_masked-gene-15.17	strand_unknow	Non-Othologous	PHF2_DICLA:Lysine-specific demethylase phf2
MSTRG.25318	000136F	1442210	1442413	intergenic	1	1	maker-000136F-pred_gff_snap_masked-gene-15.17	strand_unknow	Non-Othologous	PHF2_DICLA:Lysine-specific demethylase phf2
MSTRG.23570	000118F	652179	652669	intergenic	1	1	maker-000118F-pred_gff_AUGUSTUS-gene-6.3	antisense (divergent)	Non-Othologous	PHF13_HUMANPH:D finger 13
MSTRG.26457	000150F	1989688	1989909	intergenic	1	1	maker-000150F-pred_gff_AUGUSTUS-gene-20.10	strand_unknow	Non-Othologous	PHB2_XENTR:Prohibitin-2
MSTRG.28358	000174F	290645	291171	intergenic	1	1	maker-000174F-pred_gff_AUGUSTUS-gene-4.65	strand_unknow	Non-Othologous	PGFRB_TAKRU:Platelet-derived growth factor receptor beta
MSTRG.28359	000174F	293358	294011	intergenic	1	1	maker-000174F-pred_gff_AUGUSTUS-gene-4.65	strand_unknow	Non-Othologous	PGFRB_TAKRU:Platelet-derived growth factor receptor beta
MSTRG.32295	000238F	549097	549644	intergenic	1	1	maker-000238F-pred_gff_AUGUSTUS-gene-5.4	strand_unknow	Non-Othologous	-
MSTRG.17633	000068F	2936236	2937790	intergenic	1	1	maker-000068F-pred_gff_genemark-gene-30.8	strand_unknow	Non-Othologous	PGBD4_HUMA:N ac transposable element-derived 4
MSTRG.20781	000090F	2892404	2893308	intergenic	1	1	maker-000090F-pred_gff_genemark-gene-30.51	antisense (convergent)	Non-Othologous	PGBD4_HUMA:N ac transposable element-derived 4
MSTRG.42458	000802F	21413	27045	intergenic	2	1	maker-000802F-pred_gff_AUGUSTUS-gene-0.3	strand_unknow	Non-Othologous	-
MSTRG.38112	000396F	128791	129187	intergenic	1	1	maker-000396F-pred_gff_AUGUSTUS-gene-3.209	strand_unknow	Non-Othologous	PGBD3_HUMA:N ac transposable element-derived 3
MSTRG.11618	000032F	3142140	3142924	intergenic	1	1	maker-000032F-pred_gff_AUGUSTUS-gene-34.49	strand_unknow	Non-Othologous	PG12B_HUMAN:Group XIIB secretory phospholipase A2
MSTRG.15244	000053F	62191	71475	intergenic	3	1	maker-000053F-pred_gff_genemark-gene-1.13	antisense (convergent)	Non-Othologous	-
MSTRG.39824	000477F	202742	206605	intergenic	2	1	maker-000477F-pred_gff_AUGUSTUS-gene-1.18	antisense (convergent)	Non-Othologous	PF21B_MOUSEPH:D finger 21B
MSTRG.16266	000061F	263503	263864	intergenic	1	1	maker-000061F-pred_gff_genemark-gene-2.7	strand_unknow	Non-Othologous	-
MSTRG.22173	000104F	94750	95284	intergenic	1	1	maker-000104F-pred_gff_AUGUSTUS-gene-4.67	strand_unknow	Non-Othologous	-
MSTRG.25803	000143F	398543	403361	intergenic	1	1	maker-000143F-pred_gff_AUGUSTUS-gene-4.0	strand_unknow	Non-Othologous	-
MSTRG.34832	000296F	760333	761369	intergenic	2	1	maker-000296F-pred_gff_AUGUSTUS-gene-6.30	antisense (divergent)	Non-Othologous	PF21B_MOUSEPH:D finger 21B
MSTRG.28373	000174F	432741	433044	intergenic	1	1	maker-000174F-pred_gff_genemark-gene-4.19	antisense (divergent)	Non-Othologous	-
MSTRG.39821	000477F	195600	196161	intergenic	1	1	maker-000477F-pred_gff_AUGUSTUS-gene-1.16	antisense (convergent)	Non-Othologous	PF21B_MOUSEPH:D finger 21B
MSTRG.15777	000055F	4380688	4381193	intergenic	1	1	maker-000055F-pred_gff_AUGUSTUS-gene-43.6	antisense (divergent)	Non-Othologous	PEX13_HUMAN:Peroxisomal membrane PEX13
MSTRG.7863	000020F	518182	527241	intergenic	1	1	maker-000020F-pred_gff_AUGUSTUS-gene-4.3	strand_unknow	Non-Othologous	PEX10_HUMAN:Peroxisome biogenesis factor 10
MSTRG.6024	000014F	7117925	7118495	intergenic	1	1	maker-000014F-pred_gff_AUGUSTUS-gene-72.37	strand_unknow	Orthologous	PERE_HUMAN:Eosinophil peroxidase
MSTRG.34760	000295F	486500	487695	intergenic	1	1	maker-000295F-pred_gff_genemark-gene-7.89	strand_unknow	Non-Othologous	PENKV_MEIAT:Proenkephalin-A
MSTRG.24182	000124F	84099	84974	intergenic	1	1	maker-000124F-pred_gff_AUGUSTUS-gene-1.18	antisense (divergent)	Non-Othologous	-
MSTRG.21810	000100F	203477	204718	intergenic	2	1	maker-000100F-pred_gff_AUGUSTUS-gene-4.27	antisense (convergent)	Non-Othologous	-
MSTRG.41435	000625F	58781	62293	intergenic	1	1	maker-000625F-pred_gff_AUGUSTUS-gene-0.7	strand_unknow	Orthologous	-
MSTRG.26915	000156F	51460	52258	intergenic	1	1	maker-000156F-pred_gff_AUGUSTUS-gene-0.1	strand_unknow	Non-Othologous	PELET_DROME:Transposable element P transposase
MSTRG.24462	000127F	2335611	2338961	intergenic	1	1	maker-000127F-pred_gff_AUGUSTUS-gene-23.17	strand_unknow	Non-Othologous	PEBB_MOUSE:Core-binding factor subunit beta
MSTRG.3725	000007F	6904381	6904598	intergenic	1	1	maker-000007F-pred_gff_AUGUSTUS-gene-69.0	strand_unknow	Non-Othologous	PE2R4_RABIT:Prostaglandin E2 receptor EP4 subtype
MSTRG.6251	000015F	3417421	3418505	intergenic	2	1	maker-000015F-pred_gff_AUGUSTUS-gene-35.38	strand_unknow	Non-Othologous	-
MSTRG.34561	000291F	641955	642280	intergenic	1	1	maker-000291F-pred_gff_AUGUSTUS-gene-6.0	strand_unknow	Non-Othologous	PDZD8_HUMANPD:Z domain-containing 8
MSTRG.16601	000062F	2255006	2255355	intergenic	1	1	maker-000062F-pred_gff_AUGUSTUS-gene-22.1	strand_unknow	Non-Othologous	PDZD8_HUMANPD:Z domain-containing 8
MSTRG.38997	000434F	3561	4302	intergenic	1	1	maker-000434F-pred_gff_AUGUSTUS-gene-0.1	strand_unknow	Non-Othologous	PDZD8_HUMANPD:Z domain-containing 8
MSTRG.25246	000134F	2074431	2074843	intergenic	1	1	maker-000134F-pred_gff_AUGUSTUS-gene-21.0	strand_unknow	Non-Othologous	-
MSTRG.23539	000117F	2753597	2755302	intergenic	1	1	maker-000117F-pred_gff_AUGUSTUS-gene-27.15	sense (same_strand)	Non-Othologous	-
MSTRG.22481	000108F	309325	310021	intergenic	1	1	maker-000108F-pred_gff_snap_masked-gene-3.1	strand_unknow	Non-Othologous	-
MSTRG.39002	000434F	8951	10900	intergenic	1	1	maker-000434F-pred_gff_AUGUSTUS-gene-0.1	strand_unknow	Non-Othologous	PDZD8_HUMANPD:Z domain-containing 8
MSTRG.42464	000804F	30841	31125	intergenic	1	1	maker-000804F-pred_gff_AUGUSTUS-gene-0.1	strand_unknow	Non-Othologous	PDZD8_HUMANPD:Z domain-containing 8
MSTRG.40105	000495F	176589	178198	intergenic	1	1	maker-000495F-pred_gff_genemark-gene-1.36	strand_unknow	Non-Othologous	-
MSTRG.23737	000120F	1219853	1221500	intergenic	1	1	maker-000120F-pred_gff_AUGUSTUS-gene-12.2	antisense (convergent)	Non-Othologous	PDZD8_HUMANPD:Z domain-containing 8
MSTRG.42460	000804F	22981	23360	intergenic	1	1	maker-000804F-pred_gff_AUGUSTUS-gene-0.1	strand_unknow	Non-Othologous	PDZD8_HUMANPD:Z domain-containing 8
MSTRG.36987	000358F	340006	340339	intergenic	2	1	maker-000358F-pred_gff_AUGUSTUS-gene-3.2	strand_unknow	Non-Othologous	PDZD8_HUMANPD:Z domain-containing 8
MSTRG.31856	000231F	119990	120373	intergenic	1	1	maker-000231F-pred_gff_genemark-gene-1.14	strand_unknow	Orthologous	PDZD8_HUMANPD:Z domain-containing 8
MSTRG.35042	000301F	360035	362428	intergenic	1	1	maker-000301F-pred_gff_snap_masked-gene-3.4	strand_unknow	Non-Othologous	-
MSTRG.29888	000195F	185130	187993	intergenic	1	1	maker-000195F-pred_gff_AUGUSTUS-gene-2.17	sense (same_strand)	Non-Othologous	PDZD4_MOUSEPD:Z domain-containing 4
MSTRG.35256	000306F	676486	676742	intergenic	1	1	maker-000306F-pred_gff_AUGUSTUS-gene-6.5	strand_unknow	Non-Othologous	PDYN_PIG:Proenkephalin-B
MSTRG.19272	000079F	2184407	2184650	intergenic	1	1	maker-000079F-pred_gff_snap_masked-gene-22.22	strand_unknow	Non-Othologous	-
MSTRG.8750	000023F	4258638	4258928	intergenic	1	1	maker-000023F-pred_gff_snap_masked-gene-42.4	strand_unknow	Non-Othologous	PDXL2_MOUSE:Podocalyxin 2
MSTRG.32941	000256F	149199	149968	intergenic	1	1	maker-000256F-pred_gff_snap_masked-gene-5.131	sense (same_strand)	Non-Othologous	PDIA1_BOVI:N disulfide-isomerase
MSTRG.38245	000400F	129311	129581	intergenic	1	1	maker-000400F-pred_gff_genemark-gene-1.30	strand_unknow	Non-Othologous	-
MSTRG.36974	000358F	28843	29112	intergenic	1	1	maker-000358F-pred_gff_snap_masked-gene-1.5	strand_unknow	Non-Othologous	-
MSTRG.19381	000081F	516509	516866	intergenic	1	1	maker-000081F-pred_gff_AUGUSTUS-gene-4.0	strand_unknow	Non-Othologous	PDGFD_HUMAN:Platelet-derived growth factor D
MSTRG.39902	000483F	87559	123077	intergenic	1	1	maker-000483F-pred_gff_genemark-gene-1.47	strand_unknow	Non-Othologous	-
MSTRG.11401	000031F	3938332	3939405	intergenic	1	1	maker-000031F-pred_gff_AUGUSTUS-gene-40.37	strand_unknow	Non-Othologous	PDE8A_HUMAN:High affinity cAMP-specific and IBMX-insensitive 3 ,5 -cyclic phosphodiesterase 8A
MSTRG.23455	000117F	778035	779914	intergenic	1	1	maker-000117F-pred_gff_genemark-gene-8.36	antisense (convergent)	Non-Othologous	PDE6C_HUMAN:Cone cGMP-specific 3 ,5 -cyclic phosphodiesterase subunit alpha
MSTRG.23960	000122F	1000022	1000917	intergenic	1	1	maker-000122F-pred_gff_AUGUSTUS-gene-10.15	antisense (divergent)	Non-Othologous	PDE3A_HUM:A -inhibited 3 ,5 -cyclic phosphodiesterase A
MSTRG.36019	000327F	186687	187414	intergenic	1	1	maker-000327F-pred_gff_AUGUSTUS-gene-3.40	strand_unknow	Non-Othologous	-
MSTRG.22945	000112F	895150	904243	intergenic	1	1	maker-000112F-pred_gff_AUGUSTUS-gene-9.18	strand_unknow	Non-Othologous	PDE2A_MOU:S -dependent 3 ,5 -cyclic phosphodiesterase
MSTRG.19064	000078F	1704516	1704741	intergenic	1	1	maker-000078F-pred_gff_AUGUSTUS-gene-17.0	strand_unknow	Non-Othologous	PDE1C_RAT:Calcium calmodulin-dependent 3 ,5 -cyclic nucleotide phosphodiesterase 1C
MSTRG.19054	000078F	1605447	1605674	intergenic	1	1	maker-000078F-pred_gff_AUGUSTUS-gene-16.6	strand_unknow	Non-Othologous	PD1L1_HUMAN:Programmed cell death 1 ligand 1
MSTRG.18464	000074F	783432	784609	intergenic	1	1	maker-000074F-pred_gff_genemark-gene-8.12	strand_unknow	Non-Othologous	PD1L1_HUMAN:Programmed cell death 1 ligand 1
MSTRG.7691	000019F	3519792	3520498	intergenic	1	1	maker-000019F-pred_gff_genemark-gene-35.8	sense (same_strand)	Non-Othologous	-
MSTRG.40863	000560F	5220	7489	intergenic	1	1	maker-000560F-pred_gff_AUGUSTUS-gene-0.1	antisense (convergent)	Non-Othologous	PD1L1_HUMAN:Programmed cell death 1 ligand 1
MSTRG.41832	000676F	83807	84174	intergenic	1	1	maker-000676F-pred_gff_genemark-gene-0.26	strand_unknow	Non-Othologous	-
MSTRG.40438	000522F	179092	179306	intergenic	1	1	maker-000522F-pred_gff_AUGUSTUS-gene-0.15	strand_unknow	Non-Othologous	-
MSTRG.4278	000008F	7197626	7197980	intergenic	1	1	maker-000008F-pred_gff_AUGUSTUS-gene-73.15	strand_unknow	Orthologous	PCX3_MOUSE:Pecanex 3
MSTRG.9489	000025F	3969331	3969591	intergenic	1	1	maker-000025F-pred_gff_AUGUSTUS-gene-43.38	strand_unknow	Non-Othologous	PCDH9_HUMAN:Protocadherin-9
MSTRG.38881	000426F	184795	185120	intergenic	1	1	maker-000426F-pred_gff_genemark-gene-1.21	strand_unknow	Non-Othologous	-
MSTRG.9488	000025F	3941102	3941412	intergenic	1	1	maker-000025F-pred_gff_AUGUSTUS-gene-43.38	strand_unknow	Non-Othologous	PCDH9_HUMAN:Protocadherin-9
MSTRG.9452	000025F	2401552	2407330	intergenic	1	1	maker-000025F-pred_gff_AUGUSTUS-gene-27.44	strand_unknow	Non-Othologous	PCDGA_PANTR:Protocadherin gamma-A10
MSTRG.16866	000063F	4855691	4856293	intergenic	1	1	maker-000063F-pred_gff_AUGUSTUS-gene-48.5	strand_unknow	Non-Othologous	-
MSTRG.12776	000038F	4681517	4682565	intergenic	2	1	maker-000038F-pred_gff_genemark-gene-47.4	strand_unknow	Non-Othologous	-
MSTRG.9456	000025F	2432344	2437685	intergenic	1	1	maker-000025F-pred_gff_AUGUSTUS-gene-27.44	strand_unknow	Non-Othologous	PCDGA_PANTR:Protocadherin gamma-A10
MSTRG.9455	000025F	2425675	2430521	intergenic	1	1	maker-000025F-pred_gff_AUGUSTUS-gene-27.44	strand_unknow	Non-Othologous	PCDGA_PANTR:Protocadherin gamma-A10
MSTRG.4179	000008F	5475881	5476311	intergenic	1	1	maker-000008F-pred_gff_AUGUSTUS-gene-54.0	strand_unknow	Non-Othologous	PCD16_HUMAN:Protocadherin-16
MSTRG.22776	000110F	2367842	2368329	intergenic	1	1	maker-000110F-pred_gff_AUGUSTUS-gene-24.19	strand_unknow	Non-Othologous	-
MSTRG.19978	000084F	3396071	3398795	intergenic	1	1	maker-000084F-pred_gff_AUGUSTUS-gene-35.29	strand_unknow	Non-Othologous	PCD12_HUMAN:Protocadherin-12
MSTRG.13621	000041F	3652332	3652702	intergenic	1	1	maker-000041F-pred_gff_snap_masked-gene-36.21	strand_unknow	Non-Othologous	-
MSTRG.34216	000282F	410757	428201	intergenic	1	1	maker-000282F-pred_gff_AUGUSTUS-gene-5.31	strand_unknow	Non-Othologous	PBX3_HUMAN:Pre-B-cell leukemia transcription factor 3
MSTRG.34215	000282F	399221	399444	intergenic	1	1	maker-000282F-pred_gff_AUGUSTUS-gene-5.31	strand_unknow	Non-Othologous	PBX3_HUMAN:Pre-B-cell leukemia transcription factor 3
MSTRG.19514	000082F	226853	232268	intergenic	2	1	maker-000082F-pred_gff_AUGUSTUS-gene-4.46	strand_unknow	Non-Othologous	PAXI_MOUSE:Paxillin
MSTRG.1196	000002F	328398	330967	intergenic	1	1	maker-000002F-pred_gff_AUGUSTUS-gene-3.4	sense (same_strand)	Non-Othologous	PAX8_XENTR:Paired box Pax-8 (Fragment)
MSTRG.36723	000346F	288140	288834	intergenic	1	1	maker-000346F-pred_gff_genemark-gene-3.14	strand_unknow	Non-Othologous	PAX7_HUMAN:Paired box Pax-7
MSTRG.31270	000220F	386564	386937	intergenic	1	1	maker-000220F-pred_gff_AUGUSTUS-gene-4.19	strand_unknow	Orthologous	PARVA_HUMAN:Alpha-parvin
MSTRG.35683	000318F	279474	282216	intergenic	1	1	maker-000318F-pred_gff_genemark-gene-2.6	antisense (convergent)	Non-Othologous	-
MSTRG.31269	000220F	383062	383378	intergenic	1	1	maker-000220F-pred_gff_AUGUSTUS-gene-4.19	strand_unknow	Non-Othologous	PARVA_HUMAN:Alpha-parvin
MSTRG.11793	000033F	761390	761726	intergenic	1	1	maker-000033F-pred_gff_snap_masked-gene-8.12	strand_unknow	Orthologous	PARPT_MOUSETCD:D-inducible poly
MSTRG.17472	000067F	2603616	2603868	intergenic	1	1	maker-000067F-pred_gff_AUGUSTUS-gene-25.17	strand_unknow	Non-Othologous	PARD3_HUMAN:Partitioning defective 3 homolog
MSTRG.17470	000067F	2327248	2352644	intergenic	1	1	maker-000067F-pred_gff_AUGUSTUS-gene-25.25	strand_unknow	Non-Othologous	PARD3_HUMAN:Partitioning defective 3 homolog
MSTRG.40698	000546F	39842	40416	intergenic	1	1	maker-000546F-pred_gff_genemark-gene-0.51	strand_unknow	Non-Othologous	-
MSTRG.31192	000219F	12736	31220	intergenic	1	1	maker-000219F-pred_gff_AUGUSTUS-gene-5.70	strand_unknow	Non-Othologous	PAR6A_HUMAN:Partitioning defective 6 homolog alpha
MSTRG.40137	000497F	155442	155788	intergenic	1	1	maker-000497F-pred_gff_genemark-gene-1.65	strand_unknow	Non-Othologous	-
MSTRG.543	000000F	13762542	13762900	intergenic	1	1	maker-000000F-pred_gff_genemark-gene-139.16	strand_unknow	Non-Othologous	PAPD7_HUMAN:Non-canonical poly(A) RNA polymerase PAPD7
MSTRG.19017	000078F	1028818	1029034	intergenic	1	1	maker-000078F-pred_gff_AUGUSTUS-gene-11.11	strand_unknow	Orthologous	PALMD_XENLA:Palmdelphin
MSTRG.19015	000078F	1025391	1025635	intergenic	1	1	maker-000078F-pred_gff_AUGUSTUS-gene-11.11	strand_unknow	Non-Othologous	PALMD_XENLA:Palmdelphin
MSTRG.19905	000084F	1211004	1211258	intergenic	1	1	maker-000084F-pred_gff_genemark-gene-11.6	strand_unknow	Non-Othologous	-
MSTRG.18882	000077F	1826172	1826550	intergenic	1	1	maker-000077F-pred_gff_genemark-gene-19.50	strand_unknow	Non-Othologous	PALM2_MOUSE:Paralemmin-2
MSTRG.33460	000266F	749512	750750	intergenic	1	1	maker-000266F-pred_gff_AUGUSTUS-gene-7.1	strand_unknow	Non-Othologous	PAI1_MOUSE:Plasminogen activator inhibitor 1
MSTRG.33463	000266F	756679	760128	intergenic	1	1	maker-000266F-pred_gff_AUGUSTUS-gene-7.1	strand_unknow	Non-Othologous	PAI1_MOUSE:Plasminogen activator inhibitor 1
MSTRG.34118	000279F	818773	819219	intergenic	1	1	maker-000279F-pred_gff_AUGUSTUS-gene-8.33	strand_unknow	Non-Othologous	PACN3_MOUS:E kinase C and casein kinase II substrate 3
MSTRG.8426	000022F	4831896	4832273	intergenic	1	1	maker-000022F-pred_gff_AUGUSTUS-gene-48.1	strand_unknow	Non-Othologous	PACN3_HUMA:N kinase C and casein kinase substrate in neurons 3
MSTRG.10553	000028F	6431234	6438604	intergenic	1	1	maker-000028F-pred_gff_AUGUSTUS-gene-64.8	antisense (divergent)	Non-Othologous	P53_PLAFE:Cellular tumor antigen p53
MSTRG.29216	000187F	29161	31293	intergenic	1	1	maker-000187F-pred_gff_AUGUSTUS-gene-4.73	strand_unknow	Non-Othologous	-
MSTRG.39396	000453F	201498	201924	intergenic	1	1	maker-000453F-pred_gff_snap_masked-gene-1.41	strand_unknow	Non-Othologous	P53_PLAFE:Cellular tumor antigen p53
MSTRG.39395	000453F	199569	199847	intergenic	1	1	maker-000453F-pred_gff_snap_masked-gene-1.41	strand_unknow	Non-Othologous	P53_PLAFE:Cellular tumor antigen p53
MSTRG.20035	000085F	198768	201957	intergenic	2	1	maker-000085F-pred_gff_snap_masked-gene-2.4	strand_unknow	Non-Othologous	P52K_MOUS:E52 kDa repressor of the inhibitor of the kinase
MSTRG.35711	000319F	178202	179674	intergenic	1	1	maker-000319F-pred_gff_AUGUSTUS-gene-3.23	strand_unknow	Non-Othologous	-
MSTRG.29990	000196F	574578	580923	intergenic	1	1	maker-000196F-pred_gff_AUGUSTUS-gene-6.35	strand_unknow	Orthologous	-
MSTRG.12061	000035F	589503	589985	intergenic	1	1	maker-000035F-pred_gff_genemark-gene-6.31	strand_unknow	Non-Othologous	P4HA1_MOUSE:Prolyl 4-hydroxylase subunit alpha-1
MSTRG.9416	000025F	2064191	2078435	intergenic	4	1	maker-000025F-pred_gff_AUGUSTUS-gene-20.2	strand_unknow	Non-Othologous	-
MSTRG.20799	000090F	3461530	3466241	intergenic	1	1	maker-000090F-pred_gff_AUGUSTUS-gene-35.16	antisense (divergent)	Orthologous	P3F3B_DANREPO:U class transcription factor 3-B
MSTRG.12876	000039F	281037	284238	intergenic	2	1	maker-000039F-pred_gff_genemark-gene-3.83	antisense (divergent)	Non-Othologous	-
MSTRG.20345	000087F	3464484	3482708	intergenic	1	1	maker-000087F-pred_gff_AUGUSTUS-gene-35.11	antisense (divergent)	Orthologous	P3F3B_DANREPO:U class transcription factor 3-B
MSTRG.38583	000411F	82361	87373	intergenic	1	1	maker-000411F-pred_gff_AUGUSTUS-gene-3.96	sense (same_strand)	Orthologous	-
MSTRG.38776	000422F	315473	316166	intergenic	1	1	maker-000422F-pred_gff_genemark-gene-2.27	strand_unknow	Non-Othologous	-
MSTRG.41939	000694F	57139	62476	intergenic	2	1	maker-000694F-pred_gff_genemark-gene-0.7	strand_unknow	Non-Othologous	-
MSTRG.13109	000039F	4012005	4012325	intergenic	1	1	maker-000039F-pred_gff_AUGUSTUS-gene-40.24	strand_unknow	Non-Othologous	-
MSTRG.25810	000143F	463491	470276	intergenic	1	1	maker-000143F-pred_gff_AUGUSTUS-gene-4.7	strand_unknow	Non-Othologous	P2Y10_MOUS:E P2Y purinoceptor 10
MSTRG.9593	000025F	6266877	6267221	intergenic	1	1	maker-000025F-pred_gff_AUGUSTUS-gene-62.7	strand_unknow	Non-Othologous	P2RY4_MOUSE:P2Y purinoceptor 4
MSTRG.14789	000049F	2059316	2060579	intergenic	1	1	maker-000049F-pred_gff_AUGUSTUS-gene-21.41	strand_unknow	Non-Othologous	P20L1_MOUSEPH:D finger 20 1
MSTRG.39010	000434F	106796	109349	intergenic	1	1	maker-000434F-pred_gff_AUGUSTUS-gene-2.29	strand_unknow	Non-Othologous	-
MSTRG.14790	000049F	2061675	2062515	intergenic	1	1	maker-000049F-pred_gff_AUGUSTUS-gene-21.41	sense (same_strand)	Non-Othologous	P20L1_MOUSEPH:D finger 20 1
MSTRG.7460	000018F	6324219	6324804	intergenic	1	1	maker-000018F-pred_gff_AUGUSTUS-gene-63.2	strand_unknow	Non-Othologous	OTX2_DANRE:Homeobox OTX2
MSTRG.7459	000018F	6320358	6320689	intergenic	1	1	maker-000018F-pred_gff_AUGUSTUS-gene-63.2	strand_unknow	Non-Othologous	OTX2_DANRE:Homeobox OTX2
MSTRG.10837	000029F	5329993	5330473	intergenic	1	1	maker-000029F-pred_gff_AUGUSTUS-gene-52.6	strand_unknow	Non-Othologous	OTOMP_DANRE:Otolith matrix 1
MSTRG.16954	000064F	1235797	1236144	intergenic	1	1	maker-000064F-pred_gff_genemark-gene-12.12	strand_unknow	Non-Othologous	-
MSTRG.27897	000167F	1390017	1390363	intergenic	1	1	maker-000167F-pred_gff_AUGUSTUS-gene-16.14	strand_unknow	Non-Othologous	OSR1_DANR:E odd-skipped-related 1
MSTRG.23671	000120F	207625	214222	intergenic	1	1	maker-000120F-pred_gff_genemark-gene-2.9	strand_unknow	Non-Othologous	OSGI2_HUMAN:Oxidative stress-induced growth inhibitor 2
MSTRG.7604	000019F	1286731	1289131	intergenic	1	1	maker-000019F-pred_gff_AUGUSTUS-gene-20.87	strand_unknow	Non-Othologous	OSBL8_MOUSE:Oxysterol-binding -related 8
MSTRG.8147	000021F	1553625	1553836	intergenic	1	1	maker-000021F-pred_gff_AUGUSTUS-gene-16.13	strand_unknow	Non-Othologous	OSBL1_HUMAN:Oxysterol-binding -related 1
MSTRG.741	000001F	2264978	2265514	intergenic	1	1	maker-000001F-pred_gff_snap_masked-gene-22.19	strand_unknow	Non-Othologous	-
MSTRG.20337	000087F	3083879	3087307	intergenic	1	1	maker-000087F-pred_gff_AUGUSTUS-gene-31.48	strand_unknow	Non-Othologous	OSB11_MOUSE:Oxysterol-binding -related 11
MSTRG.40967	000572F	20413	35642	intergenic	1	1	maker-000572F-pred_gff_AUGUSTUS-gene-0.0	strand_unknow	Non-Othologous	-
MSTRG.41340	000614F	111339	111542	intergenic	1	1	maker-000614F-pred_gff_genemark-gene-0.46	strand_unknow	Non-Othologous	OR4Q2_HUMAN:Olfactory receptor 4Q2
MSTRG.37467	000374F	315671	320177	intergenic	1	1	maker-000374F-pred_gff_AUGUSTUS-gene-4.55	antisense (convergent)	Non-Othologous	-
MSTRG.18764	000076F	2248280	2259497	intergenic	2	1	maker-000076F-pred_gff_AUGUSTUS-gene-22.1	strand_unknow	Orthologous	OR1FC_HUMAN:Olfactory receptor 1F12
MSTRG.18767	000076F	2259776	2267442	intergenic	1	1	maker-000076F-pred_gff_AUGUSTUS-gene-22.1	antisense (divergent)	Orthologous	OR1FC_HUMAN:Olfactory receptor 1F12
MSTRG.15752	000055F	3005613	3012053	intergenic	1	1	maker-000055F-pred_gff_genemark-gene-30.16	strand_unknow	Non-Othologous	OPSO_RUTRU:Opsin-VA
MSTRG.36440	000339F	288465	288765	intergenic	1	1	maker-000339F-pred_gff_AUGUSTUS-gene-4.33	strand_unknow	Non-Othologous	OPRM_BOVIN:Mu-type opioid receptor
MSTRG.7063	000017F	5720240	5720874	intergenic	1	1	maker-000017F-pred_gff_AUGUSTUS-gene-57.0	antisense (convergent)	Non-Othologous	OPRD_HUMAN:Delta-type opioid receptor
MSTRG.7059	000017F	5738612	5739186	intergenic	1	1	maker-000017F-pred_gff_AUGUSTUS-gene-57.0	strand_unknow	Non-Othologous	OPRD_HUMAN:Delta-type opioid receptor
MSTRG.7058	000017F	5737398	5737687	intergenic	1	1	maker-000017F-pred_gff_AUGUSTUS-gene-57.0	strand_unknow	Non-Othologous	OPRD_HUMAN:Delta-type opioid receptor
MSTRG.8118	000021F	711514	711786	intergenic	1	1	maker-000021F-pred_gff_AUGUSTUS-gene-8.38	strand_unknow	Non-Othologous	OPN5_MOUSE:Opsin-5
MSTRG.23717	000120F	987507	987951	intergenic	1	1	maker-000120F-pred_gff_AUGUSTUS-gene-11.56	strand_unknow	Non-Othologous	-
MSTRG.8116	000021F	707749	708035	intergenic	1	1	maker-000021F-pred_gff_AUGUSTUS-gene-8.38	strand_unknow	Non-Othologous	OPN5_MOUSE:Opsin-5
MSTRG.35062	000301F	743991	764033	intergenic	1	1	maker-000301F-pred_gff_AUGUSTUS-gene-6.1	strand_unknow	Non-Othologous	OPN5_HUMAN:Opsin-5
MSTRG.1230	000002F	1424174	1424651	intergenic	1	1	maker-000002F-pred_gff_AUGUSTUS-gene-15.17	strand_unknow	Non-Othologous	OPN4B_GADMO:Melanopsin-B
MSTRG.26075	000146F	1638762	1639122	intergenic	1	1	maker-000146F-pred_gff_genemark-gene-16.12	strand_unknow	Non-Othologous	OPN4A_DANRE:Melanopsin-A
MSTRG.26074	000146F	1637856	1638423	intergenic	1	1	maker-000146F-pred_gff_genemark-gene-16.12	strand_unknow	Non-Othologous	OPN4A_DANRE:Melanopsin-A
MSTRG.26073	000146F	1636145	1637181	intergenic	1	1	maker-000146F-pred_gff_genemark-gene-16.12	strand_unknow	Non-Othologous	OPN4A_DANRE:Melanopsin-A
MSTRG.38265	000400F	253366	254695	intergenic	1	1	maker-000400F-pred_gff_AUGUSTUS-gene-3.118	strand_unknow	Non-Othologous	OPN4_RUTRU:Melanopsin
MSTRG.18057	000072F	192453	193271	intergenic	1	1	maker-000072F-pred_gff_genemark-gene-1.8	strand_unknow	Non-Othologous	-
MSTRG.35902	000325F	207439	207713	intergenic	1	1	maker-000325F-pred_gff_genemark-gene-2.6	strand_unknow	Non-Othologous	-
MSTRG.38264	000400F	252762	256775	intergenic	1	1	maker-000400F-pred_gff_AUGUSTUS-gene-3.118	sense (same_strand)	Non-Othologous	OPN4_RUTRU:Melanopsin
MSTRG.15455	000054F	24796	33830	intergenic	1	1	maker-000054F-pred_gff_genemark-gene-4.98	antisense (divergent)	Non-Othologous	-
MSTRG.40537	000530F	42968	43193	intergenic	1	1	maker-000530F-pred_gff_AUGUSTUS-gene-0.3	strand_unknow	Non-Othologous	-
MSTRG.38262	000400F	250734	251095	intergenic	1	1	maker-000400F-pred_gff_AUGUSTUS-gene-3.118	strand_unknow	Non-Othologous	OPN4_RUTRU:Melanopsin
MSTRG.36839	000353F	397982	399054	intergenic	1	1	maker-000353F-pred_gff_snap_masked-gene-4.2	strand_unknow	Non-Othologous	-
MSTRG.24002	000122F	1812307	1812558	intergenic	1	1	maker-000122F-pred_gff_AUGUSTUS-gene-18.0	strand_unknow	Non-Othologous	-
MSTRG.42321	000774F	49120	50066	intergenic	1	1	maker-000774F-pred_gff_AUGUSTUS-gene-0.4	sense (same_strand)	Non-Othologous	-
MSTRG.38263	000400F	251838	252272	intergenic	1	1	maker-000400F-pred_gff_AUGUSTUS-gene-3.118	strand_unknow	Non-Othologous	OPN4_RUTRU:Melanopsin
MSTRG.4380	000008F	9182785	9190019	intergenic	1	1	maker-000008F-pred_gff_AUGUSTUS-gene-91.5	strand_unknow	Non-Othologous	-
MSTRG.37323	000370F	112815	126320	intergenic	1	1	maker-000370F-pred_gff_AUGUSTUS-gene-4.79	sense (same_strand)	Non-Othologous	ONEC2_HUMAN:One cut domain family member 2
MSTRG.3832	000007F	9049201	9050143	intergenic	1	1	maker-000007F-pred_gff_AUGUSTUS-gene-92.27	strand_unknow	Non-Othologous	ONEC2_HUMAN:One cut domain family member 2
MSTRG.41123	000589F	20037	28258	intergenic	2	1	maker-000589F-pred_gff_AUGUSTUS-gene-0.2	antisense (convergent)	Non-Othologous	ONEC2_HUMAN:One cut domain family member 2
MSTRG.31708	000228F	206670	213667	intergenic	1	1	maker-000228F-pred_gff_AUGUSTUS-gene-2.39	sense (same_strand)	Non-Othologous	OMA1_DANRE:Metalloendopeptidase mitochondrial
MSTRG.36937	000356F	498153	498707	intergenic	1	1	maker-000356F-pred_gff_genemark-gene-5.10	strand_unknow	Non-Othologous	-
MSTRG.18387	000073F	3760257	3760509	intergenic	1	1	maker-000073F-pred_gff_AUGUSTUS-gene-38.35	strand_unknow	Non-Othologous	OLIG1_HUMAN:Oligodendrocyte transcription factor 1
MSTRG.38393	000403F	452379	459213	intergenic	4	1	maker-000403F-pred_gff_snap_masked-gene-3.82	strand_unknow	Non-Othologous	-
MSTRG.14133	000046F	1319720	1322652	intergenic	1	1	maker-000046F-pred_gff_genemark-gene-14.57	sense (same_strand)	Non-Othologous	-
MSTRG.31528	000225F	1166780	1167901	intergenic	1	1	maker-000225F-pred_gff_AUGUSTUS-gene-11.2	strand_unknow	Non-Othologous	OGR1_MOUSE:Ovarian cancer G- coupled receptor 1
MSTRG.34691	000294F	179873	180882	intergenic	1	1	maker-000294F-pred_gff_AUGUSTUS-gene-2.2	strand_unknow	Non-Othologous	OGFD2_DANR:E2-oxoglutarate and iron-dependent oxygenase domain-containing 2
MSTRG.25642	000141F	637741	639581	intergenic	1	1	maker-000141F-pred_gff_AUGUSTUS-gene-7.35	strand_unknow	Orthologous	ODFP2_RAT:Outer dense fiber 2
MSTRG.7672	000019F	2668756	2669191	intergenic	1	1	maker-000019F-pred_gff_AUGUSTUS-gene-28.23	strand_unknow	Non-Othologous	OCC1_HUMAN:Overexpressed in colon carcinoma 1
MSTRG.41839	000677F	26193	26442	intergenic	1	1	maker-000677F-pred_gff_genemark-gene-0.26	strand_unknow	Non-Othologous	-
MSTRG.13312	000040F	2098070	2098433	intergenic	1	1	maker-000040F-pred_gff_genemark-gene-21.12	strand_unknow	Non-Othologous	OBF1_BOVINPO:U domain class 2-associating factor 1
MSTRG.36097	000329F	571717	571936	intergenic	1	1	maker-000329F-pred_gff_genemark-gene-5.50	strand_unknow	Non-Othologous	OARD1_MOUSE:O-acetyl-ADP-ribose deacetylase 1
MSTRG.34309	000283F	822990	823194	intergenic	1	1	maker-000283F-pred_gff_genemark-gene-8.25	strand_unknow	Non-Othologous	OARD1_MOUSE:O-acetyl-ADP-ribose deacetylase 1
MSTRG.34312	000283F	844713	844946	intergenic	1	1	maker-000283F-pred_gff_genemark-gene-8.25	strand_unknow	Non-Othologous	OARD1_MOUSE:O-acetyl-ADP-ribose deacetylase 1
MSTRG.35132	000303F	396569	397199	intergenic	1	1	maker-000303F-pred_gff_genemark-gene-4.52	strand_unknow	Non-Othologous	-
MSTRG.28495	000174F	1556164	1556804	intergenic	1	1	maker-000174F-pred_gff_AUGUSTUS-gene-15.9	strand_unknow	Non-Othologous	O52N4_HUMAN:Olfactory receptor 52N4
MSTRG.28721	000177F	1314537	1315174	intergenic	1	1	maker-000177F-pred_gff_AUGUSTUS-gene-13.0	strand_unknow	Non-Othologous	O10A6_HUMAN:Olfactory receptor 10A6
MSTRG.8583	000022F	7518975	7519193	intergenic	1	1	maker-000022F-pred_gff_AUGUSTUS-gene-75.0	strand_unknow	Non-Othologous	NXPH1_MOUSE:Neurexophilin-1
MSTRG.33057	000257F	1033383	1033668	intergenic	1	1	maker-000257F-pred_gff_AUGUSTUS-gene-9.15	strand_unknow	Non-Othologous	-
MSTRG.37417	000373F	224311	226439	intergenic	1	1	maker-000373F-pred_gff_snap_masked-gene-4.86	strand_unknow	Non-Othologous	NXPH1_MOUSE:Neurexophilin-1
MSTRG.12281	000035F	5786995	5787450	intergenic	1	1	maker-000035F-pred_gff_AUGUSTUS-gene-58.1	strand_unknow	Non-Othologous	-
MSTRG.24067	000123F	109809	112279	intergenic	1	1	maker-000123F-pred_gff_AUGUSTUS-gene-3.42	strand_unknow	Non-Othologous	NXPE3_HUMANNXP:E family member 3
MSTRG.7273	000018F	2402426	2403087	intergenic	1	1	maker-000018F-pred_gff_AUGUSTUS-gene-24.0	strand_unknow	Non-Othologous	NX22A_DANRE:Homeobox Nkx-
MSTRG.41518	000635F	3015	5240	intergenic	1	1	maker-000635F-pred_gff_genemark-gene-0.21	antisense (divergent)	Non-Othologous	NUD13_MOUSE:Nucleoside diphosphate-linked moiety X motif 13
MSTRG.41517	000635F	843	6148	intergenic	1	1	maker-000635F-pred_gff_genemark-gene-0.21	sense (same_strand)	Non-Othologous	NUD13_MOUSE:Nucleoside diphosphate-linked moiety X motif 13
MSTRG.31201	000219F	362894	363163	intergenic	1	1	maker-000219F-pred_gff_AUGUSTUS-gene-3.1	strand_unknow	Non-Othologous	NTRK3_MOUSEN:T-3 growth factor receptor
MSTRG.22448	000107F	2547912	2549117	intergenic	1	1	maker-000107F-pred_gff_AUGUSTUS-gene-25.9	strand_unknow	Non-Othologous	NTRK3_CHICKN:T-3 growth factor receptor
MSTRG.1553	000002F	8158913	8159192	intergenic	1	1	maker-000002F-pred_gff_AUGUSTUS-gene-81.1	strand_unknow	Non-Othologous	NTRK2_CHICKBDN:F NT-3 growth factors receptor
MSTRG.22172	000104F	88579	89367	intergenic	1	1	maker-000104F-pred_gff_AUGUSTUS-gene-4.67	strand_unknow	Non-Othologous	-
MSTRG.30719	000208F	1062037	1073559	intergenic	1	1	maker-000208F-pred_gff_AUGUSTUS-gene-11.19	strand_unknow	Orthologous	NSF_CRIGR:Vesicle-fusing ATPase
MSTRG.29704	000193F	752837	753131	intergenic	1	1	maker-000193F-pred_gff_AUGUSTUS-gene-8.41	strand_unknow	Non-Othologous	NRP2_RAT:Neuropilin-2
MSTRG.26938	000156F	782545	782820	intergenic	1	1	maker-000156F-pred_gff_genemark-gene-9.29	strand_unknow	Non-Othologous	-
MSTRG.32684	000249F	1029618	1030433	intergenic	1	1	maker-000249F-pred_gff_genemark-gene-10.28	strand_unknow	Non-Othologous	-
MSTRG.17304	000066F	2648587	2649168	intergenic	1	1	maker-000066F-pred_gff_AUGUSTUS-gene-26.4	strand_unknow	Non-Othologous	NRM_DANRE:Nurim
MSTRG.38131	000397F	337871	338164	intergenic	1	1	maker-000397F-pred_gff_AUGUSTUS-gene-3.78	strand_unknow	Non-Othologous	NRK2_MOUSE:Nicotinamide riboside kinase 2
MSTRG.16401	000061F	2754830	2755115	intergenic	1	1	maker-000061F-pred_gff_AUGUSTUS-gene-27.3	strand_unknow	Non-Othologous	NRK2_MOUSE:Nicotinamide riboside kinase 2
MSTRG.37244	000367F	533302	533858	intergenic	1	1	maker-000367F-pred_gff_AUGUSTUS-gene-4.13	strand_unknow	Non-Othologous	-
MSTRG.22625	000109F	1715582	1724653	intergenic	1	1	maker-000109F-pred_gff_snap_masked-gene-17.31	antisense (divergent)	Non-Othologous	-
MSTRG.10519	000028F	6012159	6013309	intergenic	2	1	maker-000028F-pred_gff_genemark-gene-60.17	sense (same_strand)	Non-Othologous	NRK2_MOUSE:Nicotinamide riboside kinase 2
MSTRG.25769	000142F	2244700	2249016	intergenic	1	1	maker-000142F-pred_gff_genemark-gene-23.31	strand_unknow	Non-Othologous	NRK2_MOUSE:Nicotinamide riboside kinase 2
MSTRG.25057	000132F	2202319	2202660	intergenic	1	1	maker-000132F-pred_gff_genemark-gene-24.39	strand_unknow	Non-Othologous	NRK2_MOUSE:Nicotinamide riboside kinase 2
MSTRG.25974	000145F	1033846	1034138	intergenic	1	1	maker-000145F-pred_gff_genemark-gene-11.1	strand_unknow	Non-Othologous	NRK2_MOUSE:Nicotinamide riboside kinase 2
MSTRG.38132	000397F	290624	291430	intergenic	1	1	maker-000397F-pred_gff_AUGUSTUS-gene-3.78	strand_unknow	Non-Othologous	NRK2_MOUSE:Nicotinamide riboside kinase 2
MSTRG.21268	000095F	1936268	1936890	intergenic	1	1	maker-000095F-pred_gff_AUGUSTUS-gene-19.11	strand_unknow	Non-Othologous	NRK2_MOUSE:Nicotinamide riboside kinase 2
MSTRG.25065	000132F	2266882	2269004	intergenic	1	1	maker-000132F-pred_gff_genemark-gene-24.39	sense (same_strand)	Non-Othologous	NRK2_MOUSE:Nicotinamide riboside kinase 2
MSTRG.6348	000015F	6321322	6321554	intergenic	1	1	maker-000015F-pred_gff_AUGUSTUS-gene-63.0	strand_unknow	Non-Othologous	NRK2_MOUSE:Nicotinamide riboside kinase 2
MSTRG.30054	000197F	432969	433482	intergenic	1	1	maker-000197F-pred_gff_genemark-gene-4.2	strand_unknow	Non-Othologous	NRK2_MOUSE:Nicotinamide riboside kinase 2
MSTRG.25038	000132F	1640606	1646004	intergenic	1	1	maker-000132F-pred_gff_AUGUSTUS-gene-17.5	sense (same_strand)	Non-Othologous	NRK2_MOUSE:Nicotinamide riboside kinase 2
MSTRG.15303	000053F	1674720	1675048	intergenic	1	1	maker-000053F-pred_gff_AUGUSTUS-gene-16.22	strand_unknow	Non-Othologous	NRK2_MOUSE:Nicotinamide riboside kinase 2
MSTRG.12258	000035F	4783385	4783635	intergenic	1	1	maker-000035F-pred_gff_AUGUSTUS-gene-48.16	strand_unknow	Non-Othologous	-
MSTRG.31982	000234F	72806	73618	intergenic	1	1	maker-000234F-pred_gff_snap_masked-gene-5.190	strand_unknow	Non-Othologous	-
MSTRG.25765	000142F	2242757	2242991	intergenic	1	1	maker-000142F-pred_gff_genemark-gene-23.31	strand_unknow	Non-Othologous	NRK2_MOUSE:Nicotinamide riboside kinase 2
MSTRG.27227	000160F	445361	445789	intergenic	1	1	maker-000160F-pred_gff_genemark-gene-4.32	strand_unknow	Non-Othologous	NRK2_MOUSE:Nicotinamide riboside kinase 2
MSTRG.18614	000074F	3959879	3960437	intergenic	1	1	maker-000074F-pred_gff_genemark-gene-39.3	strand_unknow	Non-Othologous	-
MSTRG.21854	000100F	2033020	2033454	intergenic	1	1	maker-000100F-pred_gff_AUGUSTUS-gene-21.1	strand_unknow	Non-Othologous	NRK2_MOUSE:Nicotinamide riboside kinase 2
MSTRG.38130	000397F	290081	290416	intergenic	1	1	maker-000397F-pred_gff_AUGUSTUS-gene-3.78	strand_unknow	Non-Othologous	NRK2_MOUSE:Nicotinamide riboside kinase 2
MSTRG.25058	000132F	2216676	2216876	intergenic	1	1	maker-000132F-pred_gff_genemark-gene-24.39	strand_unknow	Non-Othologous	NRK2_MOUSE:Nicotinamide riboside kinase 2
MSTRG.5470	000013F	3604712	3604936	intergenic	1	1	maker-000013F-pred_gff_AUGUSTUS-gene-36.1	strand_unknow	Non-Othologous	NRK2_HUMAN:Nicotinamide riboside kinase 2
MSTRG.35762	000320F	372619	372928	intergenic	1	1	maker-000320F-pred_gff_AUGUSTUS-gene-4.41	strand_unknow	Non-Othologous	NRK2_HUMAN:Nicotinamide riboside kinase 2
MSTRG.33991	000277F	264467	264740	intergenic	1	1	maker-000277F-pred_gff_AUGUSTUS-gene-2.20	strand_unknow	Non-Othologous	NRK2_HUMAN:Nicotinamide riboside kinase 2
MSTRG.39537	000463F	121738	138044	intergenic	1	1	maker-000463F-pred_gff_AUGUSTUS-gene-1.1	antisense (divergent)	Non-Othologous	NRK2_HUMAN:Nicotinamide riboside kinase 2
MSTRG.17139	000065F	2257608	2257831	intergenic	1	1	maker-000065F-pred_gff_AUGUSTUS-gene-25.49	strand_unknow	Non-Othologous	NRK2_HUMAN:Nicotinamide riboside kinase 2
MSTRG.20529	000089F	1476428	1476737	intergenic	1	1	maker-000089F-pred_gff_genemark-gene-14.14	strand_unknow	Non-Othologous	NRK2_HUMAN:Nicotinamide riboside kinase 2
MSTRG.40107	000495F	161933	165485	intergenic	1	1	maker-000495F-pred_gff_genemark-gene-1.36	strand_unknow	Non-Othologous	-
MSTRG.39536	000463F	117644	117941	intergenic	1	1	maker-000463F-pred_gff_AUGUSTUS-gene-1.1	strand_unknow	Non-Othologous	NRK2_HUMAN:Nicotinamide riboside kinase 2
MSTRG.27209	000159F	1927345	1928174	intergenic	1	1	maker-000159F-pred_gff_AUGUSTUS-gene-19.5	strand_unknow	Non-Othologous	NRK2_HUMAN:Nicotinamide riboside kinase 2
MSTRG.35761	000320F	371659	372003	intergenic	1	1	maker-000320F-pred_gff_AUGUSTUS-gene-4.41	strand_unknow	Non-Othologous	NRK2_HUMAN:Nicotinamide riboside kinase 2
MSTRG.34583	000292F	864361	868742	intergenic	1	1	maker-000292F-pred_gff_AUGUSTUS-gene-9.66	strand_unknow	Orthologous	NRK2_HUMAN:Nicotinamide riboside kinase 2
MSTRG.35143	000303F	480672	481307	intergenic	1	1	maker-000303F-pred_gff_AUGUSTUS-gene-4.10	strand_unknow	Non-Othologous	-
MSTRG.31263	000220F	16520	19579	intergenic	2	1	maker-000220F-pred_gff_AUGUSTUS-gene-3.45	strand_unknow	Non-Othologous	-
MSTRG.34367	000285F	422646	422973	intergenic	1	1	maker-000285F-pred_gff_AUGUSTUS-gene-6.18	strand_unknow	Non-Othologous	-
MSTRG.769	000001F	3322125	3322415	intergenic	1	1	maker-000001F-pred_gff_snap_masked-gene-32.27	strand_unknow	Non-Othologous	NR3BA_DANRE:Neurexin-3b
MSTRG.22338	000105F	2742398	2742921	intergenic	1	1	maker-000105F-pred_gff_AUGUSTUS-gene-27.3	strand_unknow	Non-Othologous	NR2F6_MOUSE:Nuclear receptor subfamily 2 group F member 6
MSTRG.22340	000105F	2743435	2743991	intergenic	1	1	maker-000105F-pred_gff_AUGUSTUS-gene-27.3	strand_unknow	Non-Othologous	NR2F6_MOUSE:Nuclear receptor subfamily 2 group F member 6
MSTRG.18839	000077F	425185	478218	intergenic	1	1	maker-000077F-pred_gff_genemark-gene-5.3	strand_unknow	Non-Othologous	-
MSTRG.50	000000F	934803	935460	intergenic	1	1	maker-000000F-pred_gff_AUGUSTUS-gene-10.10	strand_unknow	Non-Othologous	NR2F5_DANRE:Nuclear receptor subfamily 2 group F member 5
MSTRG.40502	000529F	20140	20540	intergenic	1	1	maker-000529F-pred_gff_snap_masked-gene-0.50	strand_unknow	Non-Othologous	NPY1R_CAVPO:Neuropeptide Y receptor type 1
MSTRG.36457	000339F	455899	456114	intergenic	1	1	maker-000339F-pred_gff_AUGUSTUS-gene-5.74	strand_unknow	Non-Othologous	-
MSTRG.8350	000022F	3230865	3231072	intergenic	1	1	maker-000022F-pred_gff_AUGUSTUS-gene-32.0	strand_unknow	Non-Othologous	NPTX2_MOUSE:Neuronal pentraxin-2
MSTRG.20544	000089F	1502350	1503293	intergenic	1	1	maker-000089F-pred_gff_AUGUSTUS-gene-15.0	antisense (convergent)	Non-Othologous	NPTX1_RAT:Neuronal pentraxin-1
MSTRG.20852	000091F	561981	562397	intergenic	1	1	maker-000091F-pred_gff_AUGUSTUS-gene-5.0	strand_unknow	Non-Othologous	NPTX1_RAT:Neuronal pentraxin-1
MSTRG.20850	000091F	528892	529128	intergenic	1	1	maker-000091F-pred_gff_AUGUSTUS-gene-5.0	strand_unknow	Non-Othologous	NPTX1_RAT:Neuronal pentraxin-1
MSTRG.7892	000020F	1622298	1631008	intergenic	1	1	maker-000020F-pred_gff_genemark-gene-20.23	strand_unknow	Non-Othologous	NPHP4_XENLA:Nephrocystin-4
MSTRG.40401	000518F	23275	23496	intergenic	1	1	maker-000518F-pred_gff_AUGUSTUS-gene-0.9	strand_unknow	Non-Othologous	NOXA1_RATNADP:H oxidase activator 1
MSTRG.33833	000273F	920684	921366	intergenic	1	1	maker-000273F-pred_gff_AUGUSTUS-gene-8.12	strand_unknow	Non-Othologous	NOXA1_RATNADP:H oxidase activator 1
MSTRG.37814	000386F	37835	39650	intergenic	1	1	maker-000386F-pred_gff_AUGUSTUS-gene-2.44	strand_unknow	Non-Othologous	-
MSTRG.40400	000518F	22343	22620	intergenic	1	1	maker-000518F-pred_gff_AUGUSTUS-gene-0.9	strand_unknow	Non-Othologous	NOXA1_RATNADP:H oxidase activator 1
MSTRG.3458	000007F	2032811	2033931	intergenic	1	1	maker-000007F-pred_gff_AUGUSTUS-gene-20.0	sense (same_strand)	Non-Othologous	NOP9_HUMAN:Nucleolar 9
MSTRG.3461	000007F	2037068	2037660	intergenic	1	1	maker-000007F-pred_gff_AUGUSTUS-gene-20.0	antisense (divergent)	Non-Othologous	NOP9_HUMAN:Nucleolar 9
MSTRG.30313	000202F	123518	132152	intergenic	2	1	maker-000202F-pred_gff_AUGUSTUS-gene-2.11	antisense (divergent)	Non-Othologous	NOE3_RAT:Noelin-3
MSTRG.17243	000066F	1019952	1020215	intergenic	1	1	maker-000066F-pred_gff_AUGUSTUS-gene-10.0	strand_unknow	Non-Othologous	-
MSTRG.6014	000014F	6944820	6945045	intergenic	1	1	maker-000014F-pred_gff_genemark-gene-69.17	strand_unknow	Non-Othologous	NODAL_XENLA:Nodal homolog
MSTRG.40939	000567F	115191	118632	intergenic	1	1	maker-000567F-pred_gff_AUGUSTUS-gene-0.9	strand_unknow	Non-Othologous	NOD2_PANTR:Nucleotide-binding oligomerization domain-containing 2
MSTRG.26020	000145F	2318291	2319388	intergenic	1	1	maker-000145F-pred_gff_snap_masked-gene-22.41	strand_unknow	Non-Othologous	-
MSTRG.38410	000405F	321175	321600	intergenic	1	1	maker-000405F-pred_gff_AUGUSTUS-gene-3.5	antisense (convergent)	Non-Othologous	-
MSTRG.14407	000047F	1330121	1330435	intergenic	1	1	maker-000047F-pred_gff_AUGUSTUS-gene-13.1	strand_unknow	Non-Othologous	-
MSTRG.40927	000567F	105766	106146	intergenic	1	1	maker-000567F-pred_gff_AUGUSTUS-gene-0.9	strand_unknow	Non-Othologous	NOD2_PANTR:Nucleotide-binding oligomerization domain-containing 2
MSTRG.25252	000134F	2138402	2150825	intergenic	1	1	maker-000134F-pred_gff_AUGUSTUS-gene-21.0	strand_unknow	Non-Othologous	-
MSTRG.40928	000567F	110828	111040	intergenic	1	1	maker-000567F-pred_gff_AUGUSTUS-gene-0.9	strand_unknow	Non-Othologous	NOD2_PANTR:Nucleotide-binding oligomerization domain-containing 2
MSTRG.40929	000567F	97569	98845	intergenic	1	1	maker-000567F-pred_gff_AUGUSTUS-gene-0.9	strand_unknow	Non-Othologous	NOD2_PANTR:Nucleotide-binding oligomerization domain-containing 2
MSTRG.4668	000010F	4590895	4591194	intergenic	1	1	maker-000010F-pred_gff_genemark-gene-46.23	strand_unknow	Non-Othologous	-
MSTRG.40923	000567F	99087	99917	intergenic	1	1	maker-000567F-pred_gff_AUGUSTUS-gene-0.9	strand_unknow	Non-Othologous	NOD2_PANTR:Nucleotide-binding oligomerization domain-containing 2
MSTRG.42336	000777F	47593	52754	intergenic	2	1	maker-000777F-pred_gff_AUGUSTUS-gene-0.0	strand_unknow	Non-Othologous	NOD2_PANTR:Nucleotide-binding oligomerization domain-containing 2
MSTRG.26121	000146F	2291468	2292227	intergenic	1	1	maker-000146F-pred_gff_AUGUSTUS-gene-23.2	strand_unknow	Non-Othologous	-
MSTRG.41367	000618F	45787	46263	intergenic	1	1	maker-000618F-pred_gff_augustus_masked-gene-0.19	strand_unknow	Non-Othologous	NOD2_PANTR:Nucleotide-binding oligomerization domain-containing 2
MSTRG.29591	000191F	1607382	1613270	intergenic	2	1	maker-000191F-pred_gff_AUGUSTUS-gene-15.7	sense (same_strand)	Non-Othologous	NOD2_HUMAN:Nucleotide-binding oligomerization domain-containing 2
MSTRG.15013	000051F	3603882	3604126	intergenic	1	1	maker-000051F-pred_gff_AUGUSTUS-gene-37.74	strand_unknow	Non-Othologous	NMDZ1_CANLF:Glutamate receptor NMDA 1
MSTRG.13330	000040F	2298318	2298739	intergenic	1	1	maker-000040F-pred_gff_AUGUSTUS-gene-23.7	strand_unknow	Non-Othologous	-
MSTRG.13465	000041F	414987	415216	intergenic	1	1	maker-000041F-pred_gff_AUGUSTUS-gene-9.90	strand_unknow	Non-Othologous	NMDE3_RAT:Glutamate receptor NMDA 2C
MSTRG.13468	000041F	406788	408036	intergenic	1	1	maker-000041F-pred_gff_AUGUSTUS-gene-9.90	strand_unknow	Orthologous	NMDE3_RAT:Glutamate receptor NMDA 2C
MSTRG.13463	000041F	331073	331282	intergenic	1	1	maker-000041F-pred_gff_AUGUSTUS-gene-9.89	strand_unknow	Non-Othologous	NMDE3_MOUSE:Glutamate receptor NMDA 2C
MSTRG.13462	000041F	320375	320678	intergenic	1	1	maker-000041F-pred_gff_AUGUSTUS-gene-9.89	strand_unknow	Non-Othologous	NMDE3_MOUSE:Glutamate receptor NMDA 2C
MSTRG.4669	000010F	4593783	4595265	intergenic	1	1	maker-000010F-pred_gff_genemark-gene-46.23	strand_unknow	Non-Othologous	-
MSTRG.40491	000527F	43507	44003	intergenic	1	1	maker-000527F-pred_gff_genemark-gene-0.30	strand_unknow	Non-Othologous	NLRC3_HUMANNL:R family CARD domain-containing 3
MSTRG.29523	000191F	115101	116798	intergenic	1	1	maker-000191F-pred_gff_genemark-gene-1.5	antisense (divergent)	Non-Othologous	NLRC3_HUMANNL:R family CARD domain-containing 3
MSTRG.35147	000304F	2986	3519	intergenic	1	1	maker-000304F-pred_gff_snap_masked-gene-0.25	strand_unknow	Non-Othologous	-
MSTRG.42511	000826F	36225	36640	intergenic	1	1	maker-000826F-pred_gff_genemark-gene-0.7	strand_unknow	Non-Othologous	NLRC3_HUMANNL:R family CARD domain-containing 3
MSTRG.38028	000392F	426584	427030	intergenic	1	1	maker-000392F-pred_gff_genemark-gene-4.36	strand_unknow	Non-Othologous	NLRC3_HUMANNL:R family CARD domain-containing 3
MSTRG.33890	000274F	352076	360798	intergenic	2	1	maker-000274F-pred_gff_AUGUSTUS-gene-3.7	strand_unknow	Non-Othologous	NLRC3_HUMANNL:R family CARD domain-containing 3
MSTRG.25646	000141F	698215	698468	intergenic	1	1	maker-000141F-pred_gff_AUGUSTUS-gene-7.6	strand_unknow	Non-Othologous	-
MSTRG.40360	000513F	48824	53274	intergenic	2	1	maker-000513F-pred_gff_genemark-gene-0.47	strand_unknow	Orthologous	NLRC3_HUMANNL:R family CARD domain-containing 3
MSTRG.28660	000176F	1545551	1546061	intergenic	1	1	maker-000176F-pred_gff_AUGUSTUS-gene-15.8	strand_unknow	Non-Othologous	-
MSTRG.28103	000171F	207240	207922	intergenic	1	1	maker-000171F-pred_gff_AUGUSTUS-gene-5.67	strand_unknow	Orthologous	-
MSTRG.28097	000171F	122993	183915	intergenic	1	1	maker-000171F-pred_gff_genemark-gene-5.96	strand_unknow	Non-Othologous	NLRC3_HUMANNL:R family CARD domain-containing 3
MSTRG.33839	000274F	386886	387113	intergenic	1	1	maker-000274F-pred_gff_AUGUSTUS-gene-3.7	strand_unknow	Non-Othologous	NLRC3_HUMANNL:R family CARD domain-containing 3
MSTRG.40509	000527F	124414	126465	intergenic	1	1	maker-000527F-pred_gff_genemark-gene-0.34	strand_unknow	Non-Othologous	NLRC3_HUMANNL:R family CARD domain-containing 3
MSTRG.32585	000248F	18167	18446	intergenic	1	1	maker-000248F-pred_gff_genemark-gene-2.47	strand_unknow	Non-Othologous	-
MSTRG.8083	000021F	5411	7530	intergenic	1	1	maker-000021F-pred_gff_AUGUSTUS-gene-0.0	strand_unknow	Orthologous	-
MSTRG.36894	000355F	165899	167424	intergenic	1	1	maker-000355F-pred_gff_genemark-gene-4.150	strand_unknow	Orthologous	NLRC3_HUMANNL:R family CARD domain-containing 3
MSTRG.13277	000040F	1251405	1257423	intergenic	1	1	maker-000040F-pred_gff_genemark-gene-12.5	antisense (convergent)	Orthologous	NLRC3_HUMANNL:R family CARD domain-containing 3
MSTRG.35593	000316F	296662	297152	intergenic	1	1	maker-000316F-pred_gff_AUGUSTUS-gene-4.24	antisense (convergent)	Non-Othologous	NLRC3_HUMANNL:R family CARD domain-containing 3
MSTRG.41108	000587F	102690	103380	intergenic	1	1	maker-000587F-pred_gff_genemark-gene-0.36	strand_unknow	Non-Othologous	NLRC3_HUMANNL:R family CARD domain-containing 3
MSTRG.41996	000705F	62986	63936	intergenic	1	1	maker-000705F-pred_gff_genemark-gene-0.20	strand_unknow	Non-Othologous	NLRC3_HUMANNL:R family CARD domain-containing 3
MSTRG.41838	000677F	4888	6975	intergenic	1	1	maker-000677F-pred_gff_genemark-gene-0.23	strand_unknow	Non-Othologous	NLRC3_HUMANNL:R family CARD domain-containing 3
MSTRG.28461	000174F	1175051	1178399	intergenic	2	1	maker-000174F-pred_gff_genemark-gene-11.31	sense (same_strand)	Non-Othologous	NLRC3_HUMANNL:R family CARD domain-containing 3
MSTRG.37852	000386F	365881	366397	intergenic	1	1	maker-000386F-pred_gff_genemark-gene-4.58	strand_unknow	Non-Othologous	NLRC3_HUMANNL:R family CARD domain-containing 3
MSTRG.26006	000145F	1983359	1984837	intergenic	1	1	maker-000145F-pred_gff_genemark-gene-22.67	strand_unknow	Orthologous	-
MSTRG.39267	000445F	310127	311759	intergenic	1	1	maker-000445F-pred_gff_genemark-gene-2.19	strand_unknow	Non-Othologous	NLRC3_HUMANNL:R family CARD domain-containing 3
MSTRG.41171	000594F	64059	64465	intergenic	1	1	maker-000594F-pred_gff_genemark-gene-0.21	strand_unknow	Non-Othologous	NLRC3_HUMANNL:R family CARD domain-containing 3
MSTRG.20352	000087F	3563181	3563486	intergenic	1	1	maker-000087F-pred_gff_genemark-gene-36.10	strand_unknow	Non-Othologous	NLRC3_HUMANNL:R family CARD domain-containing 3
MSTRG.40059	000493F	155239	155767	intergenic	1	1	maker-000493F-pred_gff_genemark-gene-1.12	strand_unknow	Non-Othologous	NLRC3_HUMANNL:R family CARD domain-containing 3
MSTRG.36899	000355F	201070	201651	intergenic	1	1	maker-000355F-pred_gff_genemark-gene-4.150	strand_unknow	Non-Othologous	NLRC3_HUMANNL:R family CARD domain-containing 3
MSTRG.13275	000040F	1236722	1237890	intergenic	1	1	maker-000040F-pred_gff_genemark-gene-12.5	sense (same_strand)	Non-Othologous	NLRC3_HUMANNL:R family CARD domain-containing 3
MSTRG.41802	000669F	46714	47228	intergenic	1	1	maker-000669F-pred_gff_genemark-gene-0.24	strand_unknow	Non-Othologous	NLRC3_HUMANNL:R family CARD domain-containing 3
MSTRG.7159	000017F	7710364	7710794	intergenic	1	1	maker-000017F-pred_gff_genemark-gene-79.77	sense (same_strand)	Non-Othologous	-
MSTRG.40494	000527F	28541	37536	intergenic	2	1	maker-000527F-pred_gff_genemark-gene-0.30	strand_unknow	Non-Othologous	NLRC3_HUMANNL:R family CARD domain-containing 3
MSTRG.39418	000455F	127849	132401	intergenic	3	1	maker-000455F-pred_gff_genemark-gene-1.91	strand_unknow	Non-Othologous	NLRC3_HUMANNL:R family CARD domain-containing 3
MSTRG.40362	000513F	83458	85149	intergenic	1	1	maker-000513F-pred_gff_genemark-gene-0.47	strand_unknow	Orthologous	NLRC3_HUMANNL:R family CARD domain-containing 3
MSTRG.34613	000292F	90102	90404	intergenic	1	1	maker-000292F-pred_gff_AUGUSTUS-gene-3.87	strand_unknow	Non-Othologous	-
MSTRG.37808	000385F	509557	516812	intergenic	1	1	maker-000385F-pred_gff_AUGUSTUS-gene-4.10	sense (same_strand)	Non-Othologous	-
MSTRG.17175	000065F	3199286	3213316	intergenic	1	1	maker-000065F-pred_gff_AUGUSTUS-gene-32.8	strand_unknow	Non-Othologous	-
MSTRG.34027	000277F	667875	676489	intergenic	1	1	maker-000277F-pred_gff_snap_masked-gene-6.23	strand_unknow	Non-Othologous	-
MSTRG.6786	000017F	395655	398359	intergenic	5	1	maker-000017F-pred_gff_AUGUSTUS-gene-4.36	sense (same_strand)	Non-Othologous	-
MSTRG.42508	000825F	6330	6688	intergenic	1	1	maker-000825F-pred_gff_AUGUSTUS-gene-0.1	strand_unknow	Non-Othologous	-
MSTRG.41170	000594F	50855	112308	intergenic	1	1	maker-000594F-pred_gff_genemark-gene-0.21	strand_unknow	Non-Othologous	NLRC3_HUMANNL:R family CARD domain-containing 3
MSTRG.41801	000669F	35131	35835	intergenic	1	1	maker-000669F-pred_gff_genemark-gene-0.24	strand_unknow	Non-Othologous	NLRC3_HUMANNL:R family CARD domain-containing 3
MSTRG.39750	000475F	177882	178224	intergenic	1	1	maker-000475F-pred_gff_genemark-gene-1.24	strand_unknow	Non-Othologous	-
MSTRG.34983	000300F	211084	211739	intergenic	1	1	maker-000300F-pred_gff_genemark-gene-4.74	strand_unknow	Non-Othologous	-
MSTRG.19977	000084F	3366222	3401427	intergenic	1	1	maker-000084F-pred_gff_AUGUSTUS-gene-35.63	antisense (convergent)	Non-Othologous	NLRC3_HUMANNL:R family CARD domain-containing 3
MSTRG.19973	000084F	3326029	3344556	intergenic	1	1	maker-000084F-pred_gff_AUGUSTUS-gene-35.63	sense (same_strand)	Non-Othologous	NLRC3_HUMANNL:R family CARD domain-containing 3
MSTRG.35086	000302F	675827	676056	intergenic	1	1	maker-000302F-pred_gff_AUGUSTUS-gene-6.6	strand_unknow	Non-Othologous	-
MSTRG.40506	000527F	74440	77958	intergenic	1	1	maker-000527F-pred_gff_genemark-gene-0.30	strand_unknow	Non-Othologous	NLRC3_HUMANNL:R family CARD domain-containing 3
MSTRG.41790	000669F	8583	11105	intergenic	1	1	maker-000669F-pred_gff_genemark-gene-0.24	strand_unknow	Non-Othologous	NLRC3_HUMANNL:R family CARD domain-containing 3
MSTRG.35594	000316F	297393	298114	intergenic	1	1	maker-000316F-pred_gff_AUGUSTUS-gene-4.24	strand_unknow	Non-Othologous	NLRC3_HUMANNL:R family CARD domain-containing 3
MSTRG.20603	000089F	2733293	2734053	intergenic	1	1	maker-000089F-pred_gff_AUGUSTUS-gene-27.3	strand_unknow	Non-Othologous	-
MSTRG.37853	000386F	367244	369237	intergenic	1	1	maker-000386F-pred_gff_genemark-gene-4.58	strand_unknow	Non-Othologous	NLRC3_HUMANNL:R family CARD domain-containing 3
MSTRG.42131	000735F	66784	67730	intergenic	1	1	maker-000735F-pred_gff_snap_masked-gene-0.5	strand_unknow	Non-Othologous	NLRC3_HUMANNL:R family CARD domain-containing 3
MSTRG.26912	000156F	37066	37518	intergenic	1	1	maker-000156F-pred_gff_genemark-gene-0.7	strand_unknow	Non-Othologous	-
MSTRG.15483	000054F	527824	545183	intergenic	1	1	maker-000054F-pred_gff_genemark-gene-5.7	strand_unknow	Non-Othologous	NLGNX_HUMAN:Neuroligin- X-linked
MSTRG.19938	000084F	2450908	2453865	intergenic	1	1	maker-000084F-pred_gff_genemark-gene-25.44	strand_unknow	Non-Othologous	-
MSTRG.29559	000191F	877603	878222	intergenic	1	1	maker-000191F-pred_gff_AUGUSTUS-gene-9.46	strand_unknow	Non-Othologous	NLGNX_HUMAN:Neuroligin- X-linked
MSTRG.5750	000014F	1325396	1331467	intergenic	1	1	maker-000014F-pred_gff_AUGUSTUS-gene-13.0	antisense (divergent)	Non-Othologous	NKX63_MOUSE:Homeobox Nkx-
MSTRG.24158	000123F	2409969	2415123	intergenic	1	1	maker-000123F-pred_gff_AUGUSTUS-gene-24.0	strand_unknow	Orthologous	-
MSTRG.27878	000167F	1095018	1095583	intergenic	1	1	maker-000167F-pred_gff_AUGUSTUS-gene-16.58	strand_unknow	Non-Othologous	-
MSTRG.41611	000646F	14322	14540	intergenic	1	1	maker-000646F-pred_gff_snap_masked-gene-0.29	strand_unknow	Non-Othologous	-
MSTRG.29617	000192F	403053	419010	intergenic	1	1	maker-000192F-pred_gff_genemark-gene-4.14	strand_unknow	Non-Othologous	-
MSTRG.4726	000010F	5354096	5354593	intergenic	1	1	maker-000010F-pred_gff_snap_masked-gene-55.52	antisense (convergent)	Non-Othologous	NKTR_HUMANN:K-tumor recognition
MSTRG.38010	000391F	337722	338442	intergenic	1	1	maker-000391F-pred_gff_AUGUSTUS-gene-4.33	strand_unknow	Non-Othologous	-
MSTRG.6246	000015F	3277889	3278323	intergenic	1	1	maker-000015F-pred_gff_AUGUSTUS-gene-33.10	strand_unknow	Non-Othologous	NKAP1_HUMAN:Uncharacterized protein NKAPD1
MSTRG.27803	000166F	1189211	1189533	intergenic	1	1	maker-000166F-pred_gff_genemark-gene-12.24	strand_unknow	Non-Othologous	-
MSTRG.42113	000729F	31156	32695	intergenic	1	1	maker-000729F-pred_gff_snap_masked-gene-0.10	antisense (convergent)	Non-Othologous	NISCH_HUMAN:Nischarin
MSTRG.25254	000134F	2261243	2268108	intergenic	1	1	maker-000134F-pred_gff_snap_masked-gene-22.21	sense (same_strand)	Non-Othologous	NICN1_MOUSE:Nicolin-1
MSTRG.6913	000017F	2845797	2846745	intergenic	1	1	maker-000017F-pred_gff_AUGUSTUS-gene-28.5	sense (same_strand)	Non-Othologous	NHLC1_HUMAN:E3 ubiquitin- ligase NHLRC1
MSTRG.31298	000221F	81487	82163	intergenic	1	1	maker-000221F-pred_gff_AUGUSTUS-gene-4.76	strand_unknow	Non-Othologous	NFH_HUMAN:Neurofilament heavy polypeptide
MSTRG.24244	000124F	1659002	1659367	intergenic	1	1	maker-000124F-pred_gff_AUGUSTUS-gene-18.30	antisense (divergent)	Non-Othologous	NFAC1_HUMAN:Nuclear factor of activated T- cytoplasmic 1
MSTRG.24243	000124F	1656763	1657326	intergenic	1	1	maker-000124F-pred_gff_AUGUSTUS-gene-18.30	strand_unknow	Non-Othologous	NFAC1_HUMAN:Nuclear factor of activated T- cytoplasmic 1
MSTRG.25243	000134F	1605818	1613656	intergenic	1	1	maker-000134F-pred_gff_AUGUSTUS-gene-15.6	strand_unknow	Non-Othologous	NF7O_XENLA:Nuclear factor ovary
MSTRG.30239	000200F	888407	889087	intergenic	1	1	maker-000200F-pred_gff_AUGUSTUS-gene-8.3	strand_unknow	Orthologous	NF7O_XENLA:Nuclear factor ovary
MSTRG.25242	000134F	1601184	1605262	intergenic	1	1	maker-000134F-pred_gff_AUGUSTUS-gene-15.6	strand_unknow	Non-Othologous	NF7O_XENLA:Nuclear factor ovary
MSTRG.6140	000015F	687570	687834	intergenic	1	1	maker-000015F-pred_gff_AUGUSTUS-gene-7.27	strand_unknow	Non-Othologous	NEUR4_HUMAN:Sialidase-4
MSTRG.17622	000068F	3240535	3240748	intergenic	1	1	maker-000068F-pred_gff_AUGUSTUS-gene-31.2	strand_unknow	Non-Othologous	NELL1_RA:T kinase C-binding NELL1
MSTRG.19325	000079F	3466916	3468338	intergenic	1	1	maker-000079F-pred_gff_AUGUSTUS-gene-35.32	strand_unknow	Non-Othologous	NEK4_MOUSE:Serine threonine- kinase Nek4
MSTRG.40013	000491F	91896	92213	intergenic	1	1	maker-000491F-pred_gff_AUGUSTUS-gene-1.59	strand_unknow	Non-Othologous	NEGR1_RAT:Neuronal growth regulator 1
MSTRG.34881	000298F	504910	513134	intergenic	2	1	maker-000298F-pred_gff_snap_masked-gene-6.71	strand_unknow	Non-Othologous	-
MSTRG.40012	000491F	87945	88452	intergenic	1	1	maker-000491F-pred_gff_AUGUSTUS-gene-1.59	strand_unknow	Non-Othologous	NEGR1_RAT:Neuronal growth regulator 1
MSTRG.9414	000025F	2043820	2060052	intergenic	1	1	maker-000025F-pred_gff_AUGUSTUS-gene-20.2	strand_unknow	Non-Othologous	-
MSTRG.40015	000491F	93765	94053	intergenic	1	1	maker-000491F-pred_gff_AUGUSTUS-gene-1.59	strand_unknow	Non-Othologous	NEGR1_RAT:Neuronal growth regulator 1
MSTRG.38676	000418F	202730	207022	intergenic	1	1	maker-000418F-pred_gff_AUGUSTUS-gene-2.0	strand_unknow	Non-Othologous	-
MSTRG.40014	000491F	92593	92800	intergenic	1	1	maker-000491F-pred_gff_AUGUSTUS-gene-1.59	strand_unknow	Non-Othologous	NEGR1_RAT:Neuronal growth regulator 1
MSTRG.9406	000025F	1885672	1886783	intergenic	1	1	maker-000025F-pred_gff_AUGUSTUS-gene-19.15	strand_unknow	Non-Othologous	-
MSTRG.39288	000447F	19031	19675	intergenic	1	1	maker-000447F-pred_gff_genemark-gene-2.82	strand_unknow	Non-Othologous	NEGR1_PONAB:Neuronal growth regulator 1
MSTRG.39287	000447F	18233	18644	intergenic	1	1	maker-000447F-pred_gff_genemark-gene-2.82	strand_unknow	Non-Othologous	NEGR1_PONAB:Neuronal growth regulator 1
MSTRG.6322	000015F	5125577	5125867	intergenic	1	1	maker-000015F-pred_gff_AUGUSTUS-gene-51.1	strand_unknow	Non-Othologous	NECT3_DANRE:Nectin-3
MSTRG.27116	000159F	585681	588958	intergenic	1	1	maker-000159F-pred_gff_genemark-gene-8.61	strand_unknow	Orthologous	-
MSTRG.14568	000047F	5164301	5164907	intergenic	1	1	maker-000047F-pred_gff_snap_masked-gene-51.7	antisense (convergent)	Non-Othologous	NEBU_HUMAN:Nebulin
MSTRG.38340	000403F	155692	156138	intergenic	1	1	maker-000403F-pred_gff_AUGUSTUS-gene-3.118	antisense (divergent)	Non-Othologous	NDRG4_MOUS:E NDRG4
MSTRG.16147	000058F	2826797	2827003	intergenic	1	1	maker-000058F-pred_gff_genemark-gene-28.19	strand_unknow	Non-Othologous	NDOR1_DANRENADP:H-dependent diflavin oxidoreductase 1
MSTRG.6478	000016F	2605022	2605256	intergenic	1	1	maker-000016F-pred_gff_AUGUSTUS-gene-27.11	strand_unknow	Non-Othologous	NDK6_DANRE:Nucleoside diphosphate kinase 6
MSTRG.25245	000134F	2073711	2074039	intergenic	1	1	maker-000134F-pred_gff_AUGUSTUS-gene-21.0	strand_unknow	Non-Othologous	-
MSTRG.33033	000257F	625375	626347	intergenic	1	1	maker-000257F-pred_gff_AUGUSTUS-gene-6.5	strand_unknow	Non-Othologous	-
MSTRG.22496	000108F	982306	982603	intergenic	1	1	maker-000108F-pred_gff_AUGUSTUS-gene-13.31	strand_unknow	Non-Othologous	NCBP2_SINCH:Nuclear cap-binding subunit 2
MSTRG.9795	000026F	3490666	3492166	intergenic	1	1	maker-000026F-pred_gff_AUGUSTUS-gene-36.12	antisense (divergent)	Non-Othologous	NAT9_HUMAN:N-acetyltransferase 9
MSTRG.8014	000020F	5012451	5013871	intergenic	1	1	maker-000020F-pred_gff_AUGUSTUS-gene-51.6	sense (same_strand)	Non-Othologous	NASP_MOUSE:Nuclear autoantigenic sperm
MSTRG.37480	000374F	465477	466285	intergenic	1	1	maker-000374F-pred_gff_genemark-gene-4.23	strand_unknow	Non-Othologous	NANOG_CHICK:Homeobox NANOG
MSTRG.39773	000476F	19865	22576	intergenic	1	1	maker-000476F-pred_gff_genemark-gene-0.11	strand_unknow	Non-Othologous	-
MSTRG.41142	000591F	121034	121637	intergenic	1	1	maker-000591F-pred_gff_genemark-gene-0.22	strand_unknow	Non-Othologous	-
MSTRG.11192	000030F	5767590	5767790	intergenic	1	1	maker-000030F-pred_gff_AUGUSTUS-gene-57.3	strand_unknow	Non-Othologous	NANO1_DANRE:Nanos homolog 1
MSTRG.23772	000120F	2696550	2699271	intergenic	1	1	maker-000120F-pred_gff_AUGUSTUS-gene-26.4	antisense (convergent)	Non-Othologous	NAMPT_PIG:Nicotinamide phosphoribosyltransferase
MSTRG.40786	000551F	31362	33607	intergenic	1	1	maker-000551F-pred_gff_AUGUSTUS-gene-0.3	strand_unknow	Non-Othologous	-
MSTRG.8079	000020F	7713450	7714143	intergenic	1	1	maker-000020F-pred_gff_genemark-gene-78.22	strand_unknow	Non-Othologous	NAIF1_MOUSE:Nuclear apoptosis-inducing factor 1
MSTRG.8077	000020F	7679362	7679644	intergenic	1	1	maker-000020F-pred_gff_genemark-gene-78.22	strand_unknow	Non-Othologous	NAIF1_MOUSE:Nuclear apoptosis-inducing factor 1
MSTRG.8082	000020F	7751437	7758466	intergenic	1	1	maker-000020F-pred_gff_genemark-gene-78.22	strand_unknow	Orthologous	NAIF1_MOUSE:Nuclear apoptosis-inducing factor 1
MSTRG.19141	000078F	3786062	3787296	intergenic	1	1	maker-000078F-pred_gff_AUGUSTUS-gene-38.20	strand_unknow	Non-Othologous	-
MSTRG.42101	000728F	47320	49816	intergenic	1	1	maker-000728F-pred_gff_AUGUSTUS-gene-0.5	strand_unknow	Non-Othologous	-
MSTRG.2876	000005F	6302829	6303083	intergenic	1	1	maker-000005F-pred_gff_AUGUSTUS-gene-63.41	strand_unknow	Non-Othologous	NAGK_HUMAN:N-acetyl-D-glucosamine kinase
MSTRG.32366	000239F	865295	865515	intergenic	1	1	maker-000239F-pred_gff_AUGUSTUS-gene-10.97	strand_unknow	Non-Othologous	MYT1L_MOUSE:Myelin transcription factor 1
MSTRG.30374	000203F	9775	10245	intergenic	1	1	maker-000203F-pred_gff_AUGUSTUS-gene-4.99	sense (same_strand)	Non-Othologous	MYSS_RABIT:Myosin heavy skeletal muscle (Fragments)
MSTRG.28223	000172F	1345930	1350018	intergenic	1	1	maker-000172F-pred_gff_genemark-gene-13.17	strand_unknow	Orthologous	MYOM1_APLCA:Myomodulin neuropeptides 1
MSTRG.5855	000014F	3921195	3921429	intergenic	1	1	maker-000014F-pred_gff_snap_masked-gene-41.38	strand_unknow	Non-Othologous	-
MSTRG.3534	000007F	3556675	3556937	intergenic	1	1	maker-000007F-pred_gff_AUGUSTUS-gene-35.6	strand_unknow	Non-Othologous	MYO7B_HUMAN:Unconventional myosin-VIIb
MSTRG.39012	000434F	132302	133624	intergenic	1	1	maker-000434F-pred_gff_AUGUSTUS-gene-2.29	sense (same_strand)	Non-Othologous	-
MSTRG.13268	000040F	1043620	1043838	intergenic	1	1	maker-000040F-pred_gff_snap_masked-gene-11.35	strand_unknow	Non-Othologous	MYO7A_MOUSE:Unconventional myosin-VIIa
MSTRG.42860	000949F	32752	33445	intergenic	1	1	maker-000949F-pred_gff_AUGUSTUS-gene-0.2	strand_unknow	Non-Othologous	-
MSTRG.38420	000405F	262928	265441	intergenic	1	1	maker-000405F-pred_gff_AUGUSTUS-gene-3.83	antisense (divergent)	Non-Othologous	-
MSTRG.13269	000040F	1044974	1045369	intergenic	1	1	maker-000040F-pred_gff_snap_masked-gene-11.35	strand_unknow	Non-Othologous	MYO7A_MOUSE:Unconventional myosin-VIIa
MSTRG.9750	000026F	2090974	2091461	intergenic	1	1	maker-000026F-pred_gff_genemark-gene-20.9	strand_unknow	Non-Othologous	MYO1D_RAT:Unconventional myosin-Id
MSTRG.9751	000026F	2143179	2143471	intergenic	1	1	maker-000026F-pred_gff_snap_masked-gene-22.38	strand_unknow	Non-Othologous	MYO1D_BOVIN:Unconventional myosin-Id
MSTRG.37127	000362F	538611	539241	intergenic	1	1	maker-000362F-pred_gff_AUGUSTUS-gene-4.12	strand_unknow	Non-Othologous	MYO15_MOUSE:Unconventional myosin-XV
MSTRG.9765	000026F	2673335	2678101	intergenic	1	1	maker-000026F-pred_gff_genemark-gene-27.25	sense (same_strand)	Non-Othologous	-
MSTRG.37128	000362F	541094	541331	intergenic	1	1	maker-000362F-pred_gff_AUGUSTUS-gene-4.12	strand_unknow	Non-Othologous	MYO15_MOUSE:Unconventional myosin-XV
MSTRG.28143	000171F	1459715	1460110	intergenic	1	1	maker-000171F-pred_gff_AUGUSTUS-gene-15.29	strand_unknow	Non-Othologous	-
MSTRG.17193	000066F	13704	21187	intergenic	1	1	maker-000066F-pred_gff_genemark-gene-0.16	strand_unknow	Non-Othologous	-
MSTRG.33956	000276F	808782	809313	intergenic	1	1	maker-000276F-pred_gff_AUGUSTUS-gene-8.60	strand_unknow	Non-Othologous	-
MSTRG.7405	000018F	5463110	5463674	intergenic	1	1	maker-000018F-pred_gff_AUGUSTUS-gene-55.68	strand_unknow	Non-Othologous	-
MSTRG.37125	000362F	519526	519789	intergenic	1	1	maker-000362F-pred_gff_AUGUSTUS-gene-4.12	strand_unknow	Non-Othologous	MYO15_MOUSE:Unconventional myosin-XV
MSTRG.37126	000362F	537326	537578	intergenic	1	1	maker-000362F-pred_gff_AUGUSTUS-gene-4.12	strand_unknow	Non-Othologous	MYO15_MOUSE:Unconventional myosin-XV
MSTRG.42325	000776F	13448	14495	intergenic	1	1	maker-000776F-pred_gff_AUGUSTUS-gene-0.1	strand_unknow	Non-Othologous	-
MSTRG.20606	000089F	2821164	2821527	intergenic	1	1	maker-000089F-pred_gff_snap_masked-gene-28.18	strand_unknow	Non-Othologous	MYO15_HUMAN:Unconventional myosin-XV
MSTRG.35331	000309F	653831	654079	intergenic	1	1	maker-000309F-pred_gff_AUGUSTUS-gene-6.2	strand_unknow	Non-Othologous	MYLK4_HUMAN:Myosin light chain kinase family member 4
MSTRG.9361	000025F	1240066	1240661	intergenic	1	1	maker-000025F-pred_gff_AUGUSTUS-gene-12.2	strand_unknow	Non-Othologous	-
MSTRG.8109	000021F	497035	503990	intergenic	1	1	maker-000021F-pred_gff_AUGUSTUS-gene-4.3	strand_unknow	Orthologous	MYLK4_HUMAN:Myosin light chain kinase family member 4
MSTRG.35330	000309F	647202	654200	intergenic	1	1	maker-000309F-pred_gff_AUGUSTUS-gene-6.2	strand_unknow	Non-Othologous	MYLK4_HUMAN:Myosin light chain kinase family member 4
MSTRG.34400	000287F	364636	365494	intergenic	1	1	maker-000287F-pred_gff_AUGUSTUS-gene-4.35	strand_unknow	Non-Othologous	MYLK_CHICK:Myosin light chain smooth muscle
MSTRG.9046	000024F	2964135	2965259	intergenic	1	1	maker-000024F-pred_gff_genemark-gene-29.17	strand_unknow	Non-Othologous	MYL4_PIG:Myosin light chain 4
MSTRG.17535	000067F	4478004	4478445	intergenic	1	1	maker-000067F-pred_gff_AUGUSTUS-gene-45.33	strand_unknow	Non-Othologous	-
MSTRG.23193	000115F	531504	531904	intergenic	1	1	maker-000115F-pred_gff_AUGUSTUS-gene-5.5	strand_unknow	Non-Othologous	MYG_SARCH:Myoglobin
MSTRG.23695	000120F	697237	697853	intergenic	1	1	maker-000120F-pred_gff_snap_masked-gene-7.32	strand_unknow	Non-Othologous	MYCB_DANRE:Transcriptional regulator Myc-B
MSTRG.21412	000096F	1304144	1307573	intergenic	2	1	maker-000096F-pred_gff_AUGUSTUS-gene-15.30	antisense (convergent)	Non-Othologous	MXI1_DANRE:Max-interacting 1
MSTRG.16838	000063F	3818741	3819596	intergenic	1	1	maker-000063F-pred_gff_AUGUSTUS-gene-38.6	strand_unknow	Non-Othologous	MTSSL_MOUSEMTS:S1
MSTRG.36916	000355F	383178	385183	intergenic	2	1	maker-000355F-pred_gff_AUGUSTUS-gene-4.82	antisense (divergent)	Non-Othologous	MTS1A_DANRE:Microtubule-associated tumor suppressor 1 homolog A
MSTRG.42796	000933F	4319	4959	intergenic	1	1	maker-000933F-pred_gff_AUGUSTUS-gene-0.1	strand_unknow	Non-Othologous	-
MSTRG.19262	000079F	1957056	1957478	intergenic	1	1	maker-000079F-pred_gff_AUGUSTUS-gene-20.20	strand_unknow	Non-Othologous	MTR1C_XENLA:Melatonin receptor type 1C
MSTRG.14374	000047F	661242	662481	intergenic	1	1	maker-000047F-pred_gff_AUGUSTUS-gene-6.2	strand_unknow	Non-Othologous	-
MSTRG.28978	000182F	149648	150294	intergenic	1	1	maker-000182F-pred_gff_AUGUSTUS-gene-1.0	strand_unknow	Non-Othologous	MTHR_BOVIN:Methylenetetrahydrofolate reductase
MSTRG.38013	000391F	345806	346866	intergenic	1	1	maker-000391F-pred_gff_AUGUSTUS-gene-4.33	strand_unknow	Non-Othologous	-
MSTRG.15344	000053F	2888159	2888413	intergenic	1	1	maker-000053F-pred_gff_AUGUSTUS-gene-31.32	strand_unknow	Non-Othologous	MTAP_DANRE:S-methyl-5 -thioadenosine phosphorylase
MSTRG.4008	000008F	2083147	2083763	intergenic	1	1	maker-000008F-pred_gff_AUGUSTUS-gene-20.2	sense (same_strand)	Non-Othologous	MSXD_DANRE:Homeobox MSH-D
MSTRG.41645	000648F	36015	37003	intergenic	1	1	maker-000648F-pred_gff_AUGUSTUS-gene-0.1	sense (same_strand)	Non-Othologous	-
MSTRG.21387	000096F	923041	923669	intergenic	1	1	maker-000096F-pred_gff_AUGUSTUS-gene-9.5	strand_unknow	Non-Othologous	MSXC_DANRE:Homeobox MSH-C
MSTRG.31638	000227F	572018	572918	intergenic	1	1	maker-000227F-pred_gff_snap_masked-gene-6.18	strand_unknow	Non-Othologous	MSTO1_DANR:E misato homolog 1
MSTRG.31637	000227F	570122	571484	intergenic	1	1	maker-000227F-pred_gff_snap_masked-gene-6.18	strand_unknow	Non-Othologous	MSTO1_DANR:E misato homolog 1
MSTRG.28895	000180F	878713	879612	intergenic	1	1	maker-000180F-pred_gff_AUGUSTUS-gene-9.46	strand_unknow	Non-Othologous	MSRA_HUMAN:Mitochondrial peptide methionine sulfoxide reductase
MSTRG.35675	000318F	16762	17028	intergenic	1	1	maker-000318F-pred_gff_AUGUSTUS-gene-0.2	strand_unknow	Non-Othologous	MSPD1_HUMAN:Motile sperm domain-containing 1
MSTRG.4350	000008F	8725906	8726205	intergenic	1	1	maker-000008F-pred_gff_genemark-gene-88.14	strand_unknow	Non-Othologous	-
MSTRG.23630	000118F	2074083	2077831	intergenic	1	1	maker-000118F-pred_gff_AUGUSTUS-gene-21.29	sense (same_strand)	Non-Othologous	MSI1H_HUMANRN:A-binding Musashi homolog 1
MSTRG.34025	000277F	578425	586805	intergenic	1	1	maker-000277F-pred_gff_AUGUSTUS-gene-5.3	strand_unknow	Non-Othologous	-
MSTRG.30184	000199F	745331	745618	intergenic	1	1	maker-000199F-pred_gff_AUGUSTUS-gene-7.5	strand_unknow	Non-Othologous	MSHR_CHICK:Melanocyte-stimulating hormone receptor
MSTRG.7465	000018F	6421280	6422694	intergenic	1	1	maker-000018F-pred_gff_AUGUSTUS-gene-64.10	antisense (divergent)	Non-Othologous	MSH4_HUMA:N homolog 4
MSTRG.33624	000269F	760075	760360	intergenic	1	1	maker-000269F-pred_gff_AUGUSTUS-gene-7.2	antisense (convergent)	Non-Othologous	MRP9_RAT:Multidrug resistance-associated 9
MSTRG.40418	000519F	187172	187560	intergenic	1	1	maker-000519F-pred_gff_AUGUSTUS-gene-0.9	antisense (convergent)	Non-Othologous	MRP4_HUMAN:Multidrug resistance-associated 4
MSTRG.14559	000048F	58358	58839	intergenic	1	1	maker-000048F-pred_gff_genemark-gene-0.9	strand_unknow	Non-Othologous	MRP4_HUMAN:Multidrug resistance-associated 4
MSTRG.14556	000048F	45922	46700	intergenic	1	1	maker-000048F-pred_gff_genemark-gene-0.9	strand_unknow	Non-Othologous	MRP4_HUMAN:Multidrug resistance-associated 4
MSTRG.14554	000048F	37371	37806	intergenic	1	1	maker-000048F-pred_gff_AUGUSTUS-gene-0.1	strand_unknow	Non-Othologous	MRP4_HUMAN:Multidrug resistance-associated 4
MSTRG.14555	000048F	39557	39835	intergenic	1	1	maker-000048F-pred_gff_AUGUSTUS-gene-0.1	strand_unknow	Orthologous	MRP4_HUMAN:Multidrug resistance-associated 4
MSTRG.5058	000011F	3919266	3919513	intergenic	1	1	maker-000011F-pred_gff_AUGUSTUS-gene-40.13	strand_unknow	Non-Othologous	MRC2_RAT:C-type mannose receptor 2
MSTRG.5079	000011F	3915766	3916687	intergenic	1	1	maker-000011F-pred_gff_AUGUSTUS-gene-40.13	strand_unknow	Non-Othologous	MRC2_RAT:C-type mannose receptor 2
MSTRG.13692	000042F	10802	18786	intergenic	1	1	maker-000042F-pred_gff_genemark-gene-0.14	antisense (convergent)	Non-Othologous	MRC1_HUMAN:Macrophage mannose receptor 1
MSTRG.35788	000320F	571813	573393	intergenic	1	1	maker-000320F-pred_gff_AUGUSTUS-gene-6.20	strand_unknow	Non-Othologous	MR1BB_DANRE:Melatonin receptor type 1B-B
MSTRG.35786	000320F	564106	570087	intergenic	1	1	maker-000320F-pred_gff_AUGUSTUS-gene-6.20	strand_unknow	Non-Othologous	MR1BB_DANRE:Melatonin receptor type 1B-B
MSTRG.22893	000111F	2738012	2738261	intergenic	1	1	maker-000111F-pred_gff_AUGUSTUS-gene-27.43	strand_unknow	Non-Othologous	MR1AA_DANRE:Melatonin receptor type 1A-A
MSTRG.28121	000171F	809372	816142	intergenic	1	1	maker-000171F-pred_gff_snap_masked-gene-10.42	antisense (divergent)	Non-Othologous	-
MSTRG.18737	000076F	1740358	1741668	intergenic	1	1	maker-000076F-pred_gff_AUGUSTUS-gene-19.19	sense (same_strand)	Non-Othologous	MPU1_MOUSE:Mannose-P-dolichol utilization defect 1
MSTRG.18738	000076F	1743372	1748858	intergenic	1	1	maker-000076F-pred_gff_AUGUSTUS-gene-19.19	strand_unknow	Orthologous	MPU1_MOUSE:Mannose-P-dolichol utilization defect 1
MSTRG.41102	000588F	50160	51052	intergenic	1	1	maker-000588F-pred_gff_genemark-gene-0.25	strand_unknow	Non-Othologous	-
MSTRG.22767	000110F	2194737	2195051	intergenic	1	1	maker-000110F-pred_gff_AUGUSTUS-gene-22.11	strand_unknow	Non-Othologous	MPPE1_DANRE:Metallophosphoesterase 1
MSTRG.22763	000110F	2170908	2171117	intergenic	1	1	maker-000110F-pred_gff_AUGUSTUS-gene-22.11	strand_unknow	Non-Othologous	MPPE1_DANRE:Metallophosphoesterase 1
MSTRG.40722	000547F	124993	125900	intergenic	1	1	maker-000547F-pred_gff_genemark-gene-0.42	strand_unknow	Non-Othologous	-
MSTRG.7689	000019F	3406761	3407433	intergenic	1	1	maker-000019F-pred_gff_snap_masked-gene-34.28	strand_unknow	Non-Othologous	MPPB_HUMAN:Mitochondrial-processing peptidase subunit beta
MSTRG.25511	000138F	1918398	1918953	intergenic	1	1	maker-000138F-pred_gff_AUGUSTUS-gene-19.1	strand_unknow	Orthologous	MPP8_HUMAN:M-phase phospho 8
MSTRG.25509	000138F	1912798	1913002	intergenic	1	1	maker-000138F-pred_gff_AUGUSTUS-gene-19.1	strand_unknow	Non-Othologous	MPP8_HUMAN:M-phase phospho 8
MSTRG.26549	000151F	1911177	1911496	intergenic	1	1	maker-000151F-pred_gff_AUGUSTUS-gene-21.93	strand_unknow	Non-Othologous	MPCP_MOUSE:Phosphate carrier mitochondrial
MSTRG.41203	000599F	101364	102466	intergenic	1	1	maker-000599F-pred_gff_snap_masked-gene-0.24	strand_unknow	Non-Othologous	-
MSTRG.30660	000206F	1298051	1299589	intergenic	1	1	maker-000206F-pred_gff_AUGUSTUS-gene-13.0	sense (same_strand)	Non-Othologous	MPC1_BOVIN:Mitochondrial pyruvate carrier 1
MSTRG.19026	000078F	1362187	1362955	intergenic	1	1	maker-000078F-pred_gff_AUGUSTUS-gene-13.5	strand_unknow	Non-Othologous	MOS_XENLA:Serine threonine- kinase mos
MSTRG.19027	000078F	1363221	1364865	intergenic	1	1	maker-000078F-pred_gff_AUGUSTUS-gene-13.5	strand_unknow	Non-Othologous	MOS_XENLA:Serine threonine- kinase mos
MSTRG.34669	000293F	414574	416024	intergenic	2	1	maker-000293F-pred_gff_AUGUSTUS-gene-5.8	strand_unknow	Non-Othologous	MORO_MORSA:Moronecidin
MSTRG.42383	000786F	9394	11256	intergenic	2	1	maker-000786F-pred_gff_augustus_masked-gene-0.17	strand_unknow	Non-Othologous	-
MSTRG.35453	000313F	248742	250375	intergenic	1	1	maker-000313F-pred_gff_AUGUSTUS-gene-2.11	antisense (convergent)	Non-Othologous	MOC2B_TAEGU:Molybdopterin synthase catalytic subunit
MSTRG.10139	000027F	4586614	4586825	intergenic	1	1	maker-000027F-pred_gff_AUGUSTUS-gene-46.43	strand_unknow	Non-Othologous	MMEL1_HUMAN:Membrane metallo-endopeptidase-like 1
MSTRG.35946	000326F	276135	278068	intergenic	1	1	maker-000326F-pred_gff_AUGUSTUS-gene-4.46	antisense (convergent)	Non-Othologous	MLP3C_HUMAN:Microtubule-associated s 1A 1B light chain 3C
MSTRG.16703	000063F	271053	271290	intergenic	1	1	maker-000063F-pred_gff_AUGUSTUS-gene-4.34	strand_unknow	Non-Othologous	MKL1_MOUSEMK:L myocardin 1
MSTRG.16704	000063F	272297	272532	intergenic	1	1	maker-000063F-pred_gff_AUGUSTUS-gene-4.34	sense (same_strand)	Non-Othologous	MKL1_MOUSEMK:L myocardin 1
MSTRG.7957	000020F	3308793	3309146	intergenic	1	1	maker-000020F-pred_gff_AUGUSTUS-gene-33.18	strand_unknow	Non-Othologous	MK13_BOVIN:Mitogen-activated kinase 13
MSTRG.7958	000020F	3328529	3330316	intergenic	1	1	maker-000020F-pred_gff_AUGUSTUS-gene-33.18	strand_unknow	Non-Othologous	MK13_BOVIN:Mitogen-activated kinase 13
MSTRG.29612	000192F	292185	293102	intergenic	1	1	maker-000192F-pred_gff_AUGUSTUS-gene-3.6	strand_unknow	Non-Othologous	MISP_HUMAN:Mitotic interactor and substrate of PLK1
MSTRG.41141	000591F	62510	62730	intergenic	1	1	maker-000591F-pred_gff_genemark-gene-0.22	strand_unknow	Non-Othologous	-
MSTRG.37775	000384F	307665	371099	intergenic	1	1	maker-000384F-pred_gff_AUGUSTUS-gene-4.2	strand_unknow	Orthologous	-
MSTRG.38385	000404F	442417	443714	intergenic	2	1	maker-000404F-pred_gff_snap_masked-gene-3.16	strand_unknow	Non-Othologous	MIP18_HUMAN:Mitotic spindle-associated MMXD complex subunit MIP18
MSTRG.38381	000404F	445176	445871	intergenic	1	1	maker-000404F-pred_gff_snap_masked-gene-3.16	strand_unknow	Non-Othologous	MIP18_HUMAN:Mitotic spindle-associated MMXD complex subunit MIP18
MSTRG.25161	000134F	118839	119325	intergenic	1	1	maker-000134F-pred_gff_AUGUSTUS-gene-1.0	strand_unknow	Non-Othologous	MIME_BOVIN:Mimecan
MSTRG.3847	000007F	9314494	9315486	intergenic	1	1	maker-000007F-pred_gff_AUGUSTUS-gene-93.1	strand_unknow	Non-Othologous	MIDN_HUMAN:Midnolin
MSTRG.37124	000362F	248800	257912	intergenic	2	1	maker-000362F-pred_gff_AUGUSTUS-gene-4.106	strand_unknow	Non-Othologous	MID51_MOUSE:Mitochondrial dynamics MID51
MSTRG.37121	000362F	246470	247466	intergenic	1	1	maker-000362F-pred_gff_AUGUSTUS-gene-4.106	strand_unknow	Non-Othologous	MID51_MOUSE:Mitochondrial dynamics MID51
MSTRG.19702	000083F	135438	141591	intergenic	1	1	maker-000083F-pred_gff_AUGUSTUS-gene-2.23	antisense (convergent)	Non-Othologous	MGLL_RAT:Monoglyceride lipase
MSTRG.3650	000007F	5708083	5708520	intergenic	1	1	maker-000007F-pred_gff_genemark-gene-57.7	strand_unknow	Non-Othologous	MFSD8_HUMAN:Major facilitator superfamily domain-containing 8
MSTRG.41524	000635F	88426	88986	intergenic	4	1	maker-000635F-pred_gff_AUGUSTUS-gene-0.10	sense (same_strand)	Non-Othologous	MFAP4_BOVIN:Microfibril-associated glyco 4
MSTRG.30948	000214F	392313	392810	intergenic	1	1	maker-000214F-pred_gff_AUGUSTUS-gene-8.40	strand_unknow	Non-Othologous	MEX3B_XENLARN:A-binding MEX3B
MSTRG.42623	000856F	20539	22988	intergenic	1	1	maker-000856F-pred_gff_snap_masked-gene-0.4	antisense (convergent)	Non-Othologous	MEFV_HUMAN:Pyrin
MSTRG.42618	000856F	3231	4794	intergenic	1	1	maker-000856F-pred_gff_snap_masked-gene-0.4	antisense (divergent)	Non-Othologous	MEFV_HUMAN:Pyrin
MSTRG.41731	000661F	1051	6214	intergenic	2	1	maker-000661F-pred_gff_snap_masked-gene-0.8	strand_unknow	Non-Othologous	MEFV_HUMAN:Pyrin
MSTRG.35991	000326F	478055	480998	intergenic	2	1	maker-000326F-pred_gff_snap_masked-gene-5.143	strand_unknow	Orthologous	MEFV_HUMAN:Pyrin
MSTRG.41544	000637F	21322	22105	intergenic	1	1	maker-000637F-pred_gff_AUGUSTUS-gene-0.2	strand_unknow	Non-Othologous	-
MSTRG.36943	000356F	524646	528148	intergenic	1	1	maker-000356F-pred_gff_genemark-gene-5.10	strand_unknow	Non-Othologous	-
MSTRG.37765	000384F	175294	176460	intergenic	1	1	maker-000384F-pred_gff_AUGUSTUS-gene-2.28	strand_unknow	Orthologous	MEFV_HUMAN:Pyrin
MSTRG.39781	000476F	83969	96982	intergenic	1	1	maker-000476F-pred_gff_snap_masked-gene-0.6	strand_unknow	Non-Othologous	-
MSTRG.36581	000342F	175577	175986	intergenic	1	1	maker-000342F-pred_gff_snap_masked-gene-4.60	strand_unknow	Non-Othologous	-
MSTRG.32060	000234F	785591	786365	intergenic	1	1	maker-000234F-pred_gff_AUGUSTUS-gene-7.15	sense (same_strand)	Non-Othologous	-
MSTRG.41741	000661F	39262	45945	intergenic	1	1	maker-000661F-pred_gff_snap_masked-gene-0.8	strand_unknow	Non-Othologous	MEFV_HUMAN:Pyrin
MSTRG.40111	000496F	58796	60102	intergenic	1	1	maker-000496F-pred_gff_AUGUSTUS-gene-1.30	strand_unknow	Non-Othologous	MEFV_HUMAN:Pyrin
MSTRG.41732	000661F	59967	60317	intergenic	1	1	maker-000661F-pred_gff_snap_masked-gene-0.8	strand_unknow	Non-Othologous	MEFV_HUMAN:Pyrin
MSTRG.41742	000661F	56194	58283	intergenic	1	1	maker-000661F-pred_gff_snap_masked-gene-0.8	strand_unknow	Non-Othologous	MEFV_HUMAN:Pyrin
MSTRG.41728	000661F	8375	8629	intergenic	1	1	maker-000661F-pred_gff_snap_masked-gene-0.8	strand_unknow	Non-Othologous	MEFV_HUMAN:Pyrin
MSTRG.42680	000879F	13313	18485	intergenic	2	1	maker-000879F-pred_gff_genemark-gene-0.26	antisense (convergent)	Non-Othologous	MECP2_HUMAN:Methyl- -binding 2
MSTRG.33050	000257F	915265	915474	intergenic	1	1	maker-000257F-pred_gff_AUGUSTUS-gene-9.2	strand_unknow	Non-Othologous	-
MSTRG.6417	000016F	542470	545674	intergenic	1	1	maker-000016F-pred_gff_AUGUSTUS-gene-5.15	sense (same_strand)	Non-Othologous	MDN1_HUMAN:Midasin
MSTRG.5031	000011F	2963465	2964224	intergenic	1	1	maker-000011F-pred_gff_AUGUSTUS-gene-30.7	antisense (divergent)	Non-Othologous	-
MSTRG.34920	000299F	375167	379870	intergenic	2	1	maker-000299F-pred_gff_AUGUSTUS-gene-3.1	strand_unknow	Non-Othologous	MDHC_RAT:Malate cytoplasmic
MSTRG.36847	000353F	351111	351342	intergenic	1	1	maker-000353F-pred_gff_genemark-gene-3.10	strand_unknow	Non-Othologous	-
MSTRG.12747	000038F	4071132	4162243	intergenic	1	1	maker-000038F-pred_gff_AUGUSTUS-gene-44.36	strand_unknow	Non-Othologous	MDGA1_CHICKMA:M domain-containing glycosylphosphatidylinositol anchor 1
MSTRG.12748	000038F	4187444	4192145	intergenic	1	1	maker-000038F-pred_gff_AUGUSTUS-gene-44.36	strand_unknow	Non-Othologous	MDGA1_CHICKMA:M domain-containing glycosylphosphatidylinositol anchor 1
MSTRG.28566	000175F	1534280	1535025	intergenic	1	1	maker-000175F-pred_gff_snap_masked-gene-16.32	strand_unknow	Non-Othologous	-
MSTRG.40256	000500F	74199	74989	intergenic	1	1	maker-000500F-pred_gff_AUGUSTUS-gene-1.73	sense (same_strand)	Non-Othologous	MDFI_HUMA:N family inhibitor
MSTRG.26511	000151F	770333	772945	intergenic	1	1	maker-000151F-pred_gff_genemark-gene-7.9	sense (same_strand)	Non-Othologous	-
MSTRG.668	000001F	627489	631455	intergenic	1	1	maker-000001F-pred_gff_AUGUSTUS-gene-6.2	antisense (convergent)	Non-Othologous	MCM3Z_XENLA:Zygotic DNA replication licensing factor mcm3
MSTRG.661	000001F	615403	617213	intergenic	2	1	maker-000001F-pred_gff_AUGUSTUS-gene-6.2	sense (same_strand)	Non-Othologous	MCM3Z_XENLA:Zygotic DNA replication licensing factor mcm3
MSTRG.9245	000024F	6866178	6867542	intergenic	1	1	maker-000024F-pred_gff_AUGUSTUS-gene-69.9	strand_unknow	Non-Othologous	MCLN1_MOUSE:Mucolipin-1
MSTRG.164	000000F	4494798	4495463	intergenic	1	1	maker-000000F-pred_gff_AUGUSTUS-gene-45.0	strand_unknow	Non-Othologous	MCL1_CANLF:Induced myeloid leukemia cell differentiation Mcl-1 homolog
MSTRG.29646	000192F	1002809	1004998	intergenic	1	1	maker-000192F-pred_gff_AUGUSTUS-gene-10.13	strand_unknow	Non-Othologous	MCHR1_RAT:Melanin-concentrating hormone receptor 1
MSTRG.29645	000192F	1001633	1002118	intergenic	1	1	maker-000192F-pred_gff_AUGUSTUS-gene-10.13	strand_unknow	Non-Othologous	MCHR1_RAT:Melanin-concentrating hormone receptor 1
MSTRG.42636	000865F	28547	28945	intergenic	1	1	maker-000865F-pred_gff_AUGUSTUS-gene-0.1	strand_unknow	Non-Othologous	-
MSTRG.22618	000109F	1563818	1564218	intergenic	1	1	maker-000109F-pred_gff_AUGUSTUS-gene-17.48	strand_unknow	Non-Othologous	MCE1_DAN:R -capping enzyme
MSTRG.35115	000303F	242730	242942	intergenic	1	1	maker-000303F-pred_gff_snap_masked-gene-4.77	strand_unknow	Non-Othologous	MBRL_MOUSE:Membralin
MSTRG.3861	000007F	9418467	9419551	intergenic	1	1	maker-000007F-pred_gff_AUGUSTUS-gene-94.1	sense (same_strand)	Non-Othologous	-
MSTRG.41433	000625F	54784	55012	intergenic	1	1	maker-000625F-pred_gff_AUGUSTUS-gene-0.7	strand_unknow	Non-Othologous	-
MSTRG.41269	000607F	32368	34001	intergenic	1	1	maker-000607F-pred_gff_AUGUSTUS-gene-0.4	strand_unknow	Non-Othologous	-
MSTRG.19767	000083F	1261676	1270993	intergenic	4	1	maker-000083F-pred_gff_genemark-gene-14.46	sense (same_strand)	Non-Othologous	MBD5_HUMAN:Methyl- -binding domain 5
MSTRG.19769	000083F	1272530	1273482	intergenic	1	1	maker-000083F-pred_gff_genemark-gene-14.46	strand_unknow	Non-Othologous	MBD5_HUMAN:Methyl- -binding domain 5
MSTRG.23813	000121F	1143747	1145512	intergenic	1	1	maker-000121F-pred_gff_AUGUSTUS-gene-11.3	strand_unknow	Non-Othologous	-
MSTRG.1441	000002F	4958259	4958563	intergenic	1	1	maker-000002F-pred_gff_AUGUSTUS-gene-50.10	strand_unknow	Non-Othologous	-
MSTRG.40626	000540F	59786	60005	intergenic	1	1	maker-000540F-pred_gff_AUGUSTUS-gene-0.11	strand_unknow	Non-Othologous	MATR3_MOUSE:Matrin-3
MSTRG.35886	000325F	27611	29257	intergenic	1	1	maker-000325F-pred_gff_genemark-gene-4.68	strand_unknow	Non-Othologous	MATN4_HUMAN:Matrilin-4
MSTRG.27852	000167F	514665	515369	intergenic	1	1	maker-000167F-pred_gff_snap_masked-gene-5.1	strand_unknow	Non-Othologous	-
MSTRG.34322	000284F	195505	196087	intergenic	1	1	maker-000284F-pred_gff_snap_masked-gene-2.12	strand_unknow	Non-Othologous	MATN1_CHICK:Cartilage matrix
MSTRG.27123	000159F	356209	357326	intergenic	4	1	maker-000159F-pred_gff_AUGUSTUS-gene-4.35	antisense (divergent)	Non-Othologous	MARHB_HUMAN:E3 ubiquitin- ligase MARCH11
MSTRG.26562	000151F	2054040	2055748	intergenic	1	1	maker-000151F-pred_gff_snap_masked-gene-21.68	strand_unknow	Non-Othologous	-
MSTRG.32772	000251F	532515	533114	intergenic	1	1	maker-000251F-pred_gff_AUGUSTUS-gene-5.3	strand_unknow	Non-Othologous	MANF_BOVIN:Mesencephalic astrocyte-derived neurotrophic factor
MSTRG.41604	000645F	98498	98727	intergenic	1	1	maker-000645F-pred_gff_AUGUSTUS-gene-0.2	strand_unknow	Non-Othologous	-
MSTRG.34039	000278F	48641	50404	intergenic	1	1	maker-000278F-pred_gff_AUGUSTUS-gene-1.14	strand_unknow	Non-Othologous	-
MSTRG.18099	000072F	2156519	2156832	intergenic	1	1	maker-000072F-pred_gff_AUGUSTUS-gene-23.1	strand_unknow	Non-Othologous	-
MSTRG.1999	000003F	7145431	7174806	intergenic	1	1	maker-000003F-pred_gff_AUGUSTUS-gene-71.0	strand_unknow	Non-Othologous	-
MSTRG.1838	000003F	3686042	3691579	intergenic	1	1	maker-000003F-pred_gff_AUGUSTUS-gene-37.81	antisense (convergent)	Non-Othologous	MALT1_HUMAN:Mucosa-associated lymphoid tissue lymphoma translocation 1
MSTRG.23399	000116F	1755043	1755481	intergenic	1	1	maker-000116F-pred_gff_AUGUSTUS-gene-18.2	strand_unknow	Non-Othologous	MAGI1_HUMAN:Membrane-associated guanylate WW and PDZ domain-containing 1
MSTRG.23398	000116F	1750958	1751858	intergenic	1	1	maker-000116F-pred_gff_AUGUSTUS-gene-18.2	strand_unknow	Non-Othologous	MAGI1_HUMAN:Membrane-associated guanylate WW and PDZ domain-containing 1
MSTRG.12183	000035F	2909619	2911388	intergenic	1	1	maker-000035F-pred_gff_AUGUSTUS-gene-30.28	antisense (divergent)	Non-Othologous	-
MSTRG.34050	000278F	370207	371468	intergenic	1	1	maker-000278F-pred_gff_AUGUSTUS-gene-4.17	strand_unknow	Orthologous	MAFA_DANRE:Transcription factor
MSTRG.18613	000074F	3938326	3938831	intergenic	1	1	maker-000074F-pred_gff_genemark-gene-39.7	strand_unknow	Non-Othologous	-
MSTRG.34049	000278F	328571	328897	intergenic	1	1	maker-000278F-pred_gff_AUGUSTUS-gene-4.17	strand_unknow	Non-Othologous	MAFA_DANRE:Transcription factor
MSTRG.1901	000003F	5464760	5465180	intergenic	1	1	maker-000003F-pred_gff_AUGUSTUS-gene-55.18	strand_unknow	Non-Othologous	-
MSTRG.41396	000621F	91594	91877	intergenic	1	1	maker-000621F-pred_gff_AUGUSTUS-gene-0.0	strand_unknow	Non-Othologous	MA7D1_MOUSEMA:P7 domain-containing 1
MSTRG.29616	000192F	394586	397100	intergenic	1	1	maker-000192F-pred_gff_AUGUSTUS-gene-4.20	strand_unknow	Orthologous	-
MSTRG.41675	000654F	73050	73489	intergenic	1	1	maker-000654F-pred_gff_AUGUSTUS-gene-0.13	strand_unknow	Non-Othologous	-
MSTRG.42802	000933F	19412	20655	intergenic	1	1	maker-000933F-pred_gff_AUGUSTUS-gene-0.1	strand_unknow	Non-Othologous	-
MSTRG.41397	000621F	81902	85362	intergenic	1	1	maker-000621F-pred_gff_AUGUSTUS-gene-0.0	strand_unknow	Non-Othologous	MA7D1_MOUSEMA:P7 domain-containing 1
MSTRG.36006	000327F	537631	538079	intergenic	1	1	maker-000327F-pred_gff_AUGUSTUS-gene-5.0	strand_unknow	Non-Othologous	-
MSTRG.41399	000621F	101359	102142	intergenic	1	1	maker-000621F-pred_gff_AUGUSTUS-gene-0.0	strand_unknow	Non-Othologous	MA7D1_MOUSEMA:P7 domain-containing 1
MSTRG.41390	000621F	18483	39646	intergenic	3	1	maker-000621F-pred_gff_AUGUSTUS-gene-0.0	strand_unknow	Non-Othologous	MA7D1_MOUSEMA:P7 domain-containing 1
MSTRG.41393	000621F	57040	58005	intergenic	2	1	maker-000621F-pred_gff_AUGUSTUS-gene-0.0	strand_unknow	Non-Othologous	MA7D1_MOUSEMA:P7 domain-containing 1
MSTRG.41394	000621F	71219	74433	intergenic	1	1	maker-000621F-pred_gff_AUGUSTUS-gene-0.0	strand_unknow	Non-Othologous	MA7D1_MOUSEMA:P7 domain-containing 1
MSTRG.39533	000463F	30540	31630	intergenic	2	1	maker-000463F-pred_gff_AUGUSTUS-gene-0.3	sense (same_strand)	Non-Othologous	-
MSTRG.41392	000621F	55793	56327	intergenic	1	1	maker-000621F-pred_gff_AUGUSTUS-gene-0.0	strand_unknow	Non-Othologous	MA7D1_MOUSEMA:P7 domain-containing 1
MSTRG.42099	000728F	42448	43487	intergenic	1	1	maker-000728F-pred_gff_AUGUSTUS-gene-0.5	strand_unknow	Non-Othologous	-
MSTRG.39708	000474F	71390	71639	intergenic	1	1	maker-000474F-pred_gff_AUGUSTUS-gene-1.94	strand_unknow	Non-Othologous	MA2A1_RAT:Alpha-mannosidase 2
MSTRG.40123	000496F	172241	172633	intergenic	1	1	maker-000496F-pred_gff_snap_masked-gene-1.25	strand_unknow	Non-Othologous	-
MSTRG.41310	000612F	109394	109614	intergenic	1	1	maker-000612F-pred_gff_snap_masked-gene-0.27	strand_unknow	Non-Othologous	-
MSTRG.39709	000474F	71861	72124	intergenic	1	1	maker-000474F-pred_gff_AUGUSTUS-gene-1.94	strand_unknow	Non-Othologous	MA2A1_RAT:Alpha-mannosidase 2
MSTRG.24622	000129F	1261412	1263854	intergenic	1	1	maker-000129F-pred_gff_AUGUSTUS-gene-13.48	antisense (convergent)	Non-Othologous	MA1A2_HUMAN:Mannosyl-oligosaccharide 1,2-alpha-mannosidase IB
MSTRG.2809	000005F	4623939	4625561	intergenic	1	1	maker-000005F-pred_gff_genemark-gene-47.21	strand_unknow	Non-Othologous	M21D2_MOUS:E MB21D2
MSTRG.6419	000016F	545992	546955	intergenic	1	1	maker-000016F-pred_gff_AUGUSTUS-gene-5.0	strand_unknow	Non-Othologous	LYRM2_SALSALY:R motif-containing 2
MSTRG.17802	000069F	3301075	3301570	intergenic	1	1	maker-000069F-pred_gff_AUGUSTUS-gene-33.37	strand_unknow	Non-Othologous	LYOX_RA:T -lysine 6-oxidase
MSTRG.43045	001074F	25870	28396	intergenic	1	1	maker-001074F-pred_gff_AUGUSTUS-gene-0.0	strand_unknow	Non-Othologous	LYG_EPICO:Lysozyme g
MSTRG.43046	001074F	28662	28987	intergenic	1	1	maker-001074F-pred_gff_AUGUSTUS-gene-0.0	strand_unknow	Non-Othologous	LYG_EPICO:Lysozyme g
MSTRG.41305	000612F	54755	66996	intergenic	2	1	maker-000612F-pred_gff_genemark-gene-0.18	strand_unknow	Orthologous	LYG_EPICO:Lysozyme g
MSTRG.41296	000612F	46	6071	intergenic	1	1	maker-000612F-pred_gff_genemark-gene-0.18	strand_unknow	Non-Othologous	LYG_EPICO:Lysozyme g
MSTRG.41303	000612F	45998	46470	intergenic	1	1	maker-000612F-pred_gff_genemark-gene-0.18	strand_unknow	Non-Othologous	LYG_EPICO:Lysozyme g
MSTRG.7732	000019F	4527691	4536907	intergenic	2	1	maker-000019F-pred_gff_genemark-gene-47.32	strand_unknow	Non-Othologous	-
MSTRG.28329	000173F	1652067	1652897	intergenic	1	1	maker-000173F-pred_gff_AUGUSTUS-gene-16.6	strand_unknow	Orthologous	LYG_EPICO:Lysozyme g
MSTRG.14717	000049F	291335	294898	intergenic	1	1	maker-000049F-pred_gff_AUGUSTUS-gene-3.29	strand_unknow	Non-Othologous	LYAR_RAT:Cell growth-regulating nucleolar
MSTRG.11992	000033F	6346647	6346847	intergenic	1	1	maker-000033F-pred_gff_genemark-gene-62.45	strand_unknow	Orthologous	LY75_HUMAN:Lymphocyte antigen 75
MSTRG.27083	000158F	1977869	1979436	intergenic	1	1	maker-000158F-pred_gff_snap_masked-gene-20.122	strand_unknow	Non-Othologous	-
MSTRG.19946	000084F	2956345	2956669	intergenic	1	1	maker-000084F-pred_gff_AUGUSTUS-gene-29.0	strand_unknow	Non-Othologous	-
MSTRG.38026	000392F	337452	337933	intergenic	1	1	maker-000392F-pred_gff_snap_masked-gene-3.11	strand_unknow	Non-Othologous	LWA_HYDECL:Wamide neuropeptides
MSTRG.22882	000111F	2399548	2399807	intergenic	1	1	maker-000111F-pred_gff_AUGUSTUS-gene-25.22	strand_unknow	Orthologous	LWA_HYDECL:Wamide neuropeptides
MSTRG.28754	000177F	1717268	1717976	intergenic	1	1	maker-000177F-pred_gff_AUGUSTUS-gene-17.2	strand_unknow	Non-Othologous	LTBP4_MOUSE:Latent-transforming growth factor beta-binding 4
MSTRG.13862	000044F	4812978	4815920	intergenic	1	1	maker-000044F-pred_gff_AUGUSTUS-gene-48.0	antisense (convergent)	Non-Othologous	LT4R1_HUMAN:Leukotriene B4 receptor 1
MSTRG.7497	000018F	6996648	6996993	intergenic	1	1	maker-000018F-pred_gff_AUGUSTUS-gene-70.38	strand_unknow	Non-Othologous	LST2_DANRE:Lateral signaling target 2 homolog
MSTRG.8783	000023F	4901088	4904729	intergenic	1	1	maker-000023F-pred_gff_AUGUSTUS-gene-50.5	antisense (divergent)	Non-Othologous	LSM3_MOUSE:U6 snRNA-associated Sm LSm3
MSTRG.27191	000159F	1994474	1994757	intergenic	1	1	maker-000159F-pred_gff_AUGUSTUS-gene-20.63	strand_unknow	Non-Othologous	-
MSTRG.8779	000023F	4897943	4898193	intergenic	1	1	maker-000023F-pred_gff_AUGUSTUS-gene-50.5	strand_unknow	Non-Othologous	LSM3_MOUSE:U6 snRNA-associated Sm LSm3
MSTRG.37295	000368F	198922	199316	intergenic	1	1	maker-000368F-pred_gff_snap_masked-gene-4.75	strand_unknow	Non-Othologous	-
MSTRG.33410	000264F	678457	678691	intergenic	1	1	maker-000264F-pred_gff_AUGUSTUS-gene-8.41	strand_unknow	Non-Othologous	LRSM1_MOUSE:E3 ubiquitin- ligase LRSAM1
MSTRG.35379	000311F	289176	289587	intergenic	1	1	maker-000311F-pred_gff_genemark-gene-3.47	strand_unknow	Non-Othologous	-
MSTRG.28600	000176F	264527	266836	intergenic	1	1	maker-000176F-pred_gff_AUGUSTUS-gene-3.34	strand_unknow	Non-Othologous	LRIT2_DANRE:Leucine-rich immunoglobulin-like domain and transmembrane domain-containing 2
MSTRG.844	000001F	5852347	5852602	intergenic	1	1	maker-000001F-pred_gff_AUGUSTUS-gene-58.3	strand_unknow	Non-Othologous	LRFN5_MOUSE:Leucine-rich repeat and fibronectin type-III domain-containing 5
MSTRG.6444	000016F	1115723	1116425	intergenic	1	1	maker-000016F-pred_gff_AUGUSTUS-gene-14.27	strand_unknow	Non-Othologous	LRFN2_HUMAN:Leucine-rich repeat and fibronectin type-III domain-containing 2
MSTRG.33121	000258F	610990	613824	intergenic	1	1	maker-000258F-pred_gff_genemark-gene-7.40	strand_unknow	Orthologous	-
MSTRG.6443	000016F	1112028	1112324	intergenic	1	1	maker-000016F-pred_gff_AUGUSTUS-gene-14.27	strand_unknow	Non-Othologous	LRFN2_HUMAN:Leucine-rich repeat and fibronectin type-III domain-containing 2
MSTRG.6249	000015F	3289554	3290216	intergenic	1	1	maker-000015F-pred_gff_AUGUSTUS-gene-35.67	strand_unknow	Non-Othologous	LRFN1_DANRE:Leucine-rich repeat and fibronectin type III domain-containing 1
MSTRG.29828	000194F	1004324	1005215	intergenic	2	1	maker-000194F-pred_gff_AUGUSTUS-gene-10.0	antisense (divergent)	Non-Othologous	LRC73_HUMAN:Leucine-rich repeat-containing 73
MSTRG.26608	000152F	571602	574137	intergenic	1	1	maker-000152F-pred_gff_genemark-gene-6.54	strand_unknow	Non-Othologous	LRC69_MOUSE:Leucine-rich repeat-containing 69
MSTRG.7859	000020F	428077	428453	intergenic	1	1	maker-000020F-pred_gff_AUGUSTUS-gene-4.1	strand_unknow	Non-Othologous	LRC38_MOUSE:Leucine-rich repeat-containing 38
MSTRG.8230	000022F	521650	521926	intergenic	1	1	maker-000022F-pred_gff_AUGUSTUS-gene-5.15	strand_unknow	Non-Othologous	LRC18_RAT:Leucine-rich repeat-containing 18
MSTRG.41646	000648F	37135	49952	intergenic	1	1	maker-000648F-pred_gff_AUGUSTUS-gene-0.1	strand_unknow	Non-Othologous	-
MSTRG.5385	000013F	1024712	1025227	intergenic	1	1	maker-000013F-pred_gff_genemark-gene-10.38	sense (same_strand)	Non-Othologous	LRC10_MOUSE:Leucine-rich repeat-containing 10
MSTRG.30566	000204F	1454685	1455024	intergenic	1	1	maker-000204F-pred_gff_AUGUSTUS-gene-13.8	strand_unknow	Non-Othologous	LRAD2_HUMAN:Low-density lipo receptor class A domain-containing 2
MSTRG.3179	000006F	2798642	2802693	intergenic	1	1	maker-000006F-pred_gff_AUGUSTUS-gene-28.27	strand_unknow	Non-Othologous	LPP_CHICK:Lipoma-preferred partner homolog
MSTRG.38677	000418F	210940	213416	intergenic	1	1	maker-000418F-pred_gff_AUGUSTUS-gene-2.0	strand_unknow	Non-Othologous	-
MSTRG.3180	000006F	2805087	2811352	intergenic	1	1	maker-000006F-pred_gff_AUGUSTUS-gene-28.27	strand_unknow	Non-Othologous	LPP_CHICK:Lipoma-preferred partner homolog
MSTRG.11988	000033F	6295835	6297061	intergenic	1	1	maker-000033F-pred_gff_genemark-gene-62.57	strand_unknow	Non-Othologous	LPAR6_CHICK:Lysophosphatidic acid receptor 6
MSTRG.39848	000481F	188007	188948	intergenic	1	1	maker-000481F-pred_gff_genemark-gene-1.36	strand_unknow	Non-Othologous	-
MSTRG.2610	000005F	401461	402362	intergenic	1	1	maker-000005F-pred_gff_genemark-gene-5.42	strand_unknow	Orthologous	-
MSTRG.26557	000151F	2033853	2034130	intergenic	1	1	maker-000151F-pred_gff_AUGUSTUS-gene-21.47	strand_unknow	Orthologous	-
MSTRG.42026	000712F	50755	50994	intergenic	1	1	maker-000712F-pred_gff_genemark-gene-0.39	strand_unknow	Orthologous	-
MSTRG.12685	000038F	2273771	2273978	intergenic	1	1	maker-000038F-pred_gff_AUGUSTUS-gene-23.0	strand_unknow	Non-Othologous	LOXL1_HUMAN:Lysyl oxidase homolog 1
MSTRG.40526	000530F	29992	30567	intergenic	1	1	maker-000530F-pred_gff_AUGUSTUS-gene-0.13	strand_unknow	Non-Othologous	LORF1_MOUSELIN:E-1 retrotransposable element ORF1
MSTRG.38373	000404F	159664	191514	intergenic	3	1	maker-000404F-pred_gff_genemark-gene-3.61	strand_unknow	Orthologous	LORF1_MOUSELIN:E-1 retrotransposable element ORF1
MSTRG.14118	000046F	1153543	1153754	intergenic	1	1	maker-000046F-pred_gff_genemark-gene-11.24	strand_unknow	Non-Othologous	-
MSTRG.39011	000434F	126053	131276	intergenic	1	1	maker-000434F-pred_gff_AUGUSTUS-gene-2.29	strand_unknow	Non-Othologous	-
MSTRG.37862	000387F	402110	402339	intergenic	1	1	maker-000387F-pred_gff_AUGUSTUS-gene-3.3	strand_unknow	Non-Othologous	LORF1_MOUSELIN:E-1 retrotransposable element ORF1
MSTRG.31401	000223F	988028	989296	intergenic	1	1	maker-000223F-pred_gff_AUGUSTUS-gene-9.2	strand_unknow	Non-Othologous	LORF1_MOUSELIN:E-1 retrotransposable element ORF1
MSTRG.31405	000223F	984215	985387	intergenic	3	1	maker-000223F-pred_gff_AUGUSTUS-gene-9.2	strand_unknow	Non-Othologous	LORF1_MOUSELIN:E-1 retrotransposable element ORF1
MSTRG.28490	000174F	1521288	1523386	intergenic	2	1	maker-000174F-pred_gff_AUGUSTUS-gene-15.1	antisense (convergent)	Non-Othologous	LORF1_MOUSELIN:E-1 retrotransposable element ORF1
MSTRG.37865	000387F	418927	419243	intergenic	1	1	maker-000387F-pred_gff_AUGUSTUS-gene-3.3	strand_unknow	Non-Othologous	LORF1_MOUSELIN:E-1 retrotransposable element ORF1
MSTRG.40657	000542F	15540	17383	intergenic	1	1	maker-000542F-pred_gff_genemark-gene-0.29	strand_unknow	Non-Othologous	-
MSTRG.31370	000223F	212379	212623	intergenic	1	1	maker-000223F-pred_gff_snap_masked-gene-2.6	strand_unknow	Non-Othologous	LORF1_MOUSELIN:E-1 retrotransposable element ORF1
MSTRG.28584	000175F	1713448	1714515	intergenic	1	1	maker-000175F-pred_gff_AUGUSTUS-gene-17.0	strand_unknow	Non-Othologous	-
MSTRG.31399	000223F	979341	981734	intergenic	1	1	maker-000223F-pred_gff_AUGUSTUS-gene-9.2	strand_unknow	Non-Othologous	LORF1_MOUSELIN:E-1 retrotransposable element ORF1
MSTRG.38374	000404F	187877	191514	intergenic	1	1	maker-000404F-pred_gff_genemark-gene-3.61	strand_unknow	Orthologous	LORF1_MOUSELIN:E-1 retrotransposable element ORF1
MSTRG.37863	000387F	416572	416867	intergenic	1	1	maker-000387F-pred_gff_AUGUSTUS-gene-3.3	strand_unknow	Non-Othologous	LORF1_MOUSELIN:E-1 retrotransposable element ORF1
MSTRG.37305	000369F	491865	492963	intergenic	1	1	maker-000369F-pred_gff_AUGUSTUS-gene-4.5	strand_unknow	Non-Othologous	LORF1_MOUSELIN:E-1 retrotransposable element ORF1
MSTRG.16478	000061F	4057731	4061460	intergenic	1	1	maker-000061F-pred_gff_AUGUSTUS-gene-40.4	strand_unknow	Non-Othologous	LORF1_MOUSELIN:E-1 retrotransposable element ORF1
MSTRG.41143	000592F	9657	11084	intergenic	1	1	maker-000592F-pred_gff_genemark-gene-0.36	strand_unknow	Non-Othologous	-
MSTRG.40876	000561F	85548	93102	intergenic	3	1	maker-000561F-pred_gff_genemark-gene-0.48	sense (same_strand)	Non-Othologous	LORF1_MOUSELIN:E-1 retrotransposable element ORF1
MSTRG.37314	000369F	487399	488475	intergenic	1	1	maker-000369F-pred_gff_AUGUSTUS-gene-4.5	strand_unknow	Non-Othologous	LORF1_MOUSELIN:E-1 retrotransposable element ORF1
MSTRG.37868	000387F	420527	423616	intergenic	1	1	maker-000387F-pred_gff_AUGUSTUS-gene-3.3	strand_unknow	Non-Othologous	LORF1_MOUSELIN:E-1 retrotransposable element ORF1
MSTRG.40384	000516F	40174	40766	intergenic	1	1	maker-000516F-pred_gff_snap_masked-gene-1.31	strand_unknow	Non-Othologous	-
MSTRG.28123	000171F	883415	883740	intergenic	1	1	maker-000171F-pred_gff_snap_masked-gene-8.8	strand_unknow	Non-Othologous	-
MSTRG.27950	000168F	364496	364829	intergenic	1	1	maker-000168F-pred_gff_genemark-gene-3.5	strand_unknow	Non-Othologous	-
MSTRG.41921	000693F	56848	57338	intergenic	1	1	maker-000693F-pred_gff_AUGUSTUS-gene-0.1	strand_unknow	Non-Othologous	-
MSTRG.37239	000367F	770	6263	intergenic	2	1	maker-000367F-pred_gff_AUGUSTUS-gene-4.115	strand_unknow	Non-Othologous	-
MSTRG.37864	000387F	417573	417834	intergenic	1	1	maker-000387F-pred_gff_AUGUSTUS-gene-3.3	strand_unknow	Non-Othologous	LORF1_MOUSELIN:E-1 retrotransposable element ORF1
MSTRG.35303	000308F	69759	70107	intergenic	1	1	maker-000308F-pred_gff_genemark-gene-2.43	strand_unknow	Non-Othologous	-
MSTRG.33498	000267F	444239	444662	intergenic	1	1	maker-000267F-pred_gff_AUGUSTUS-gene-4.2	strand_unknow	Non-Othologous	-
MSTRG.24929	000131F	1772681	1773012	intergenic	1	1	maker-000131F-pred_gff_AUGUSTUS-gene-17.4	strand_unknow	Non-Othologous	LORF1_HUMANLIN:E-1 retrotransposable element ORF1
MSTRG.38812	000423F	144375	145541	intergenic	1	1	maker-000423F-pred_gff_AUGUSTUS-gene-3.60	sense (same_strand)	Non-Othologous	-
MSTRG.24926	000131F	1775935	1776179	intergenic	1	1	maker-000131F-pred_gff_AUGUSTUS-gene-17.4	strand_unknow	Non-Othologous	LORF1_HUMANLIN:E-1 retrotransposable element ORF1
MSTRG.37507	000375F	286003	287026	intergenic	1	1	maker-000375F-pred_gff_AUGUSTUS-gene-4.85	sense (same_strand)	Non-Othologous	LORF1_HUMANLIN:E-1 retrotransposable element ORF1
MSTRG.40349	000512F	51788	52041	intergenic	1	1	maker-000512F-pred_gff_AUGUSTUS-gene-0.2	strand_unknow	Non-Othologous	LORF1_HUMANLIN:E-1 retrotransposable element ORF1
MSTRG.24362	000127F	33716	34011	intergenic	1	1	maker-000127F-pred_gff_AUGUSTUS-gene-0.0	strand_unknow	Non-Othologous	LONP2_DANRE:Lon protease homolog peroxisomal
MSTRG.27086	000158F	2143527	2143911	intergenic	1	1	maker-000158F-pred_gff_AUGUSTUS-gene-20.19	strand_unknow	Non-Othologous	LNPB_TAKRU:Endoplasmic reticulum junction formation lunapark-B
MSTRG.35914	000325F	356664	357497	intergenic	1	1	maker-000325F-pred_gff_AUGUSTUS-gene-6.74	strand_unknow	Orthologous	-
MSTRG.12159	000035F	2625756	2632730	intergenic	1	1	maker-000035F-pred_gff_AUGUSTUS-gene-27.34	strand_unknow	Non-Othologous	LMTK1_HUMAN:Serine threonine- kinase LMTK1
MSTRG.3309	000006F	7718638	7719026	intergenic	1	1	maker-000006F-pred_gff_AUGUSTUS-gene-78.7	strand_unknow	Non-Othologous	LMO4_MOUSELI:M domain transcription factor LMO4
MSTRG.36635	000343F	573843	575091	intergenic	3	1	maker-000343F-pred_gff_AUGUSTUS-gene-5.5	antisense (convergent)	Non-Othologous	LMNA_XENLA:Lamin-A
MSTRG.36636	000343F	590637	594262	intergenic	1	1	maker-000343F-pred_gff_AUGUSTUS-gene-5.5	strand_unknow	Non-Othologous	LMNA_XENLA:Lamin-A
MSTRG.42797	000933F	5268	6070	intergenic	1	1	maker-000933F-pred_gff_AUGUSTUS-gene-0.1	strand_unknow	Non-Othologous	-
MSTRG.30473	000203F	1469995	1471578	intergenic	1	1	maker-000203F-pred_gff_genemark-gene-13.49	strand_unknow	Non-Othologous	-
MSTRG.14000	000045F	3044417	3052874	intergenic	1	1	maker-000045F-pred_gff_AUGUSTUS-gene-30.1	strand_unknow	Non-Othologous	LMIP_MOUSE:Lens fiber membrane intrinsic
MSTRG.26623	000152F	663837	664758	intergenic	1	1	maker-000152F-pred_gff_AUGUSTUS-gene-6.5	antisense (divergent)	Non-Othologous	LMIP_HUMAN:Lens fiber membrane intrinsic
MSTRG.8745	000023F	3854289	3854538	intergenic	1	1	maker-000023F-pred_gff_AUGUSTUS-gene-38.3	strand_unknow	Non-Othologous	LMCD1_HUMANLI:M and cysteine-rich domains 1
MSTRG.36665	000344F	299377	303387	intergenic	11	2	maker-000344F-pred_gff_AUGUSTUS-gene-3.1;maker-000344F-pred_gff_genemark-gene-3.88	antisense (convergent;divergent)	Non-Othologous	LMBL4_HUMAN:Lethal(3)malignant brain tumor 4;LMBL1_CHICK:Lethal(3)malignant brain tumor 1
MSTRG.37966	000390F	303669	303955	intergenic	1	1	maker-000390F-pred_gff_snap_masked-gene-3.5	sense (same_strand)	Non-Othologous	-
MSTRG.26581	000151F	2205576	2205983	intergenic	1	1	maker-000151F-pred_gff_AUGUSTUS-gene-21.6	strand_unknow	Non-Othologous	LITD1_HUMANLIN:E-1 type transposase domain-containing 1
MSTRG.41983	000703F	45505	53714	intergenic	2	1	maker-000703F-pred_gff_AUGUSTUS-gene-0.4	strand_unknow	Non-Othologous	LITD1_HUMANLIN:E-1 type transposase domain-containing 1
MSTRG.39746	000475F	140962	146299	intergenic	1	1	maker-000475F-pred_gff_genemark-gene-1.32	strand_unknow	Non-Othologous	LITD1_HUMANLIN:E-1 type transposase domain-containing 1
MSTRG.39972	000488F	56146	56370	intergenic	1	1	maker-000488F-pred_gff_AUGUSTUS-gene-0.4	strand_unknow	Non-Othologous	LITD1_HUMANLIN:E-1 type transposase domain-containing 1
MSTRG.34303	000283F	785326	785580	intergenic	1	1	maker-000283F-pred_gff_AUGUSTUS-gene-8.40	strand_unknow	Non-Othologous	-
MSTRG.10301	000028F	463210	463655	intergenic	1	1	maker-000028F-pred_gff_AUGUSTUS-gene-4.7	strand_unknow	Non-Othologous	LITD1_HUMANLIN:E-1 type transposase domain-containing 1
MSTRG.9362	000025F	1241970	1242190	intergenic	1	1	maker-000025F-pred_gff_AUGUSTUS-gene-12.3	strand_unknow	Non-Othologous	-
MSTRG.28401	000174F	606963	614280	intergenic	2	1	maker-000174F-pred_gff_snap_masked-gene-6.39	antisense (convergent)	Non-Othologous	-
MSTRG.42768	000921F	7456	7751	intergenic	1	1	maker-000921F-pred_gff_AUGUSTUS-gene-0.0	strand_unknow	Orthologous	LITD1_HUMANLIN:E-1 type transposase domain-containing 1
MSTRG.25717	000142F	7296	7701	intergenic	1	1	maker-000142F-pred_gff_genemark-gene-2.20	strand_unknow	Non-Othologous	-
MSTRG.27864	000167F	830296	831197	intergenic	1	1	maker-000167F-pred_gff_AUGUSTUS-gene-10.36	strand_unknow	Non-Othologous	LITD1_HUMANLIN:E-1 type transposase domain-containing 1
MSTRG.32635	000248F	1038630	1039311	intergenic	1	1	maker-000248F-pred_gff_AUGUSTUS-gene-9.11	strand_unknow	Orthologous	LITD1_HUMANLIN:E-1 type transposase domain-containing 1
MSTRG.26565	000151F	2245968	2247033	intergenic	1	1	maker-000151F-pred_gff_AUGUSTUS-gene-21.6	strand_unknow	Non-Othologous	LITD1_HUMANLIN:E-1 type transposase domain-containing 1
MSTRG.27542	000163F	1472618	1472825	intergenic	1	1	maker-000163F-pred_gff_AUGUSTUS-gene-14.15	strand_unknow	Non-Othologous	-
MSTRG.27860	000167F	831750	831951	intergenic	1	1	maker-000167F-pred_gff_AUGUSTUS-gene-10.36	strand_unknow	Non-Othologous	LITD1_HUMANLIN:E-1 type transposase domain-containing 1
MSTRG.26582	000151F	2245029	2245338	intergenic	1	1	maker-000151F-pred_gff_AUGUSTUS-gene-21.6	strand_unknow	Non-Othologous	LITD1_HUMANLIN:E-1 type transposase domain-containing 1
MSTRG.33856	000274F	800046	802346	intergenic	1	1	maker-000274F-pred_gff_AUGUSTUS-gene-7.30	strand_unknow	Non-Othologous	-
MSTRG.470	000000F	11458254	11466713	intergenic	1	1	maker-000000F-pred_gff_genemark-gene-114.8	antisense (convergent)	Non-Othologous	LITD1_HUMANLIN:E-1 type transposase domain-containing 1
MSTRG.27058	000158F	1428043	1455994	intergenic	1	1	maker-000158F-pred_gff_AUGUSTUS-gene-14.1	strand_unknow	Non-Othologous	LITD1_HUMANLIN:E-1 type transposase domain-containing 1
MSTRG.36322	000336F	413264	413613	intergenic	1	1	maker-000336F-pred_gff_AUGUSTUS-gene-4.8	strand_unknow	Non-Othologous	LITAF_DANRE:Lipopolysaccharide-induced tumor necrosis factor-alpha factor homolog
MSTRG.22015	000102F	304639	306464	intergenic	1	1	maker-000102F-pred_gff_snap_masked-gene-6.38	strand_unknow	Non-Othologous	LIGO2_HUMAN:Leucine-rich repeat and immunoglobulin-like domain-containing nogo receptor-interacting 2
MSTRG.38646	000416F	367446	367757	intergenic	1	1	maker-000416F-pred_gff_snap_masked-gene-2.62	sense (same_strand)	Non-Othologous	-
MSTRG.32065	000234F	1170802	1181620	intergenic	2	1	maker-000234F-pred_gff_AUGUSTUS-gene-11.15	antisense (convergent)	Non-Othologous	LIAT1_HUMA:N LIAT1
MSTRG.4932	000010F	10467480	10471089	intergenic	1	1	maker-000010F-pred_gff_AUGUSTUS-gene-105.21	strand_unknow	Non-Othologous	-
MSTRG.26933	000156F	747581	747845	intergenic	1	1	maker-000156F-pred_gff_snap_masked-gene-8.19	strand_unknow	Non-Othologous	LIAT1_HUMA:N LIAT1
MSTRG.16114	000058F	1872719	1872957	intergenic	1	1	maker-000058F-pred_gff_AUGUSTUS-gene-19.31	strand_unknow	Non-Othologous	LHX5_DANRELI:M homeobox Lhx5
MSTRG.40264	000500F	174563	179494	intergenic	3	2	maker-000500F-pred_gff_snap_masked-gene-1.23;maker-000500F-pred_gff_genemark-gene-1.46	antisense (divergent;convergent)	Non-Othologous	LHPL3_MOUSELHFP:L tetraspan subfamily member 3;HDAC6_HUMAN:Histone deacetylase 6
MSTRG.2945	000005F	8234838	8235089	intergenic	1	1	maker-000005F-pred_gff_AUGUSTUS-gene-83.10	strand_unknow	Non-Othologous	LGI2_PANTR:Leucine-rich repeat LGI family member 2
MSTRG.41546	000637F	38498	44868	intergenic	2	1	maker-000637F-pred_gff_AUGUSTUS-gene-0.2	strand_unknow	Non-Othologous	-
MSTRG.39122	000438F	64063	66284	intergenic	1	1	maker-000438F-pred_gff_AUGUSTUS-gene-2.89	antisense (divergent)	Non-Othologous	-
MSTRG.18671	000076F	695680	695978	intergenic	1	1	maker-000076F-pred_gff_genemark-gene-8.8	strand_unknow	Non-Othologous	-
MSTRG.27513	000163F	659057	659868	intergenic	1	1	maker-000163F-pred_gff_AUGUSTUS-gene-7.25	strand_unknow	Non-Othologous	LFNG_DANRE:Beta-1,3-N-acetylglucosaminyltransferase lunatic fringe
MSTRG.11415	000031F	4178719	4180397	intergenic	1	1	maker-000031F-pred_gff_AUGUSTUS-gene-42.27	strand_unknow	Non-Othologous	LEO1_DANRERN:A polymerase-associated LEO1
MSTRG.13782	000044F	1471807	1476276	intergenic	1	1	maker-000044F-pred_gff_AUGUSTUS-gene-16.42	strand_unknow	Non-Othologous	-
MSTRG.42386	000786F	55732	56089	intergenic	1	1	maker-000786F-pred_gff_augustus_masked-gene-0.17	strand_unknow	Non-Othologous	-
MSTRG.37740	000384F	513655	514095	intergenic	1	1	maker-000384F-pred_gff_AUGUSTUS-gene-4.2	strand_unknow	Non-Othologous	-
MSTRG.27110	000159F	595177	612049	intergenic	1	1	maker-000159F-pred_gff_genemark-gene-8.61	strand_unknow	Non-Othologous	-
MSTRG.33319	000262F	812947	814060	intergenic	1	1	maker-000262F-pred_gff_AUGUSTUS-gene-7.3	strand_unknow	Non-Othologous	-
MSTRG.32660	000249F	554316	555017	intergenic	2	1	maker-000249F-pred_gff_AUGUSTUS-gene-5.5	strand_unknow	Non-Othologous	LEG_ELEEL:Beta-galactoside-binding lectin
MSTRG.20187	000087F	400687	405052	intergenic	1	1	maker-000087F-pred_gff_genemark-gene-5.64	antisense (convergent)	Non-Othologous	LECA_PLEWA:Lectin
MSTRG.35572	000315F	337276	338474	intergenic	4	1	maker-000315F-pred_gff_AUGUSTUS-gene-3.3	antisense (convergent)	Non-Othologous	LCA5_HUMAN:Lebercilin
MSTRG.35342	000310F	69031	69308	intergenic	1	1	maker-000310F-pred_gff_AUGUSTUS-gene-0.1	strand_unknow	Non-Othologous	LBX1_XENTR:Transcription factor LBX1
MSTRG.13105	000039F	3895731	3896661	intergenic	1	1	maker-000039F-pred_gff_AUGUSTUS-gene-39.0	strand_unknow	Non-Othologous	LAYN_HUMAN:Layilin
MSTRG.25412	000137F	1627457	1627889	intergenic	1	1	maker-000137F-pred_gff_AUGUSTUS-gene-18.32	strand_unknow	Non-Othologous	-
MSTRG.22405	000107F	1270836	1272375	intergenic	1	1	maker-000107F-pred_gff_AUGUSTUS-gene-13.30	antisense (divergent)	Non-Othologous	LARP6_HUMAN:La-related 6
MSTRG.28221	000172F	1330960	1331545	intergenic	1	1	maker-000172F-pred_gff_AUGUSTUS-gene-13.0	strand_unknow	Non-Othologous	LARGN_HUMA:N Largen
MSTRG.26538	000151F	1748579	1749100	intergenic	1	1	maker-000151F-pred_gff_genemark-gene-17.1	strand_unknow	Non-Othologous	LARG1_DANRELARG:E xylosyl- and glucuronyltransferase 1
MSTRG.26537	000151F	1736862	1743948	intergenic	1	1	maker-000151F-pred_gff_genemark-gene-17.1	strand_unknow	Orthologous	LARG1_DANRELARG:E xylosyl- and glucuronyltransferase 1
MSTRG.42082	000726F	1206	1775	intergenic	1	1	maker-000726F-pred_gff_AUGUSTUS-gene-0.0	strand_unknow	Non-Othologous	-
MSTRG.30573	000204F	1345965	1346174	intergenic	1	1	maker-000204F-pred_gff_AUGUSTUS-gene-13.1	strand_unknow	Non-Othologous	LAMB3_HUMAN:Laminin subunit beta-3
MSTRG.37443	000374F	41190	41629	intergenic	1	1	maker-000374F-pred_gff_AUGUSTUS-gene-0.6	strand_unknow	Orthologous	LAC_RABIT:Ig lambda chain C region
MSTRG.33108	000258F	983647	987064	intergenic	1	1	maker-000258F-pred_gff_AUGUSTUS-gene-9.2	antisense (convergent)	Non-Othologous	KYNU_MOUSE:Kynureninase
MSTRG.43054	001088F	12853	13393	intergenic	1	1	maker-001088F-pred_gff_AUGUSTUS-gene-0.2	strand_unknow	Non-Othologous	KV14_RABIT:Ig kappa chain V region K16-167
MSTRG.35835	000322F	139235	139617	intergenic	1	1	maker-000322F-pred_gff_AUGUSTUS-gene-4.54	strand_unknow	Non-Othologous	-
MSTRG.16648	000062F	4161888	4162103	intergenic	1	1	maker-000062F-pred_gff_AUGUSTUS-gene-42.6	strand_unknow	Non-Othologous	-
MSTRG.32359	000239F	642178	642536	intergenic	1	1	maker-000239F-pred_gff_AUGUSTUS-gene-6.1	strand_unknow	Non-Othologous	-
MSTRG.32558	000246F	1068497	1070149	intergenic	2	1	maker-000246F-pred_gff_genemark-gene-10.28	strand_unknow	Non-Othologous	KV14_RABIT:Ig kappa chain V region K16-167
MSTRG.42870	000954F	31318	32773	intergenic	1	1	maker-000954F-pred_gff_AUGUSTUS-gene-0.2	strand_unknow	Non-Othologous	-
MSTRG.40822	000556F	33250	35357	intergenic	1	1	maker-000556F-pred_gff_AUGUSTUS-gene-0.7	strand_unknow	Non-Othologous	KV08_RABIT:Ig kappa chain V region 120
MSTRG.40823	000556F	39532	39876	intergenic	1	1	maker-000556F-pred_gff_AUGUSTUS-gene-0.7	sense (same_strand)	Non-Othologous	KV08_RABIT:Ig kappa chain V region 120
MSTRG.37238	000367F	140198	140824	intergenic	1	1	maker-000367F-pred_gff_AUGUSTUS-gene-1.1	strand_unknow	Non-Othologous	KTBL1_MOUSEKATN:B1 1
MSTRG.29115	000184F	571914	574199	intergenic	1	1	maker-000184F-pred_gff_AUGUSTUS-gene-5.2	sense (same_strand)	Non-Othologous	KPSH1_DANRE:Serine threonine- kinase H1 homolog
MSTRG.33245	000260F	842609	844183	intergenic	1	1	maker-000260F-pred_gff_AUGUSTUS-gene-9.41	strand_unknow	Non-Othologous	KPCE_MOUS:E kinase C epsilon type
MSTRG.35899	000325F	183769	184005	intergenic	1	1	maker-000325F-pred_gff_AUGUSTUS-gene-4.39	strand_unknow	Non-Othologous	-
MSTRG.33247	000260F	845815	846015	intergenic	1	1	maker-000260F-pred_gff_AUGUSTUS-gene-9.41	strand_unknow	Non-Othologous	KPCE_MOUS:E kinase C epsilon type
MSTRG.33246	000260F	845119	845391	intergenic	1	1	maker-000260F-pred_gff_AUGUSTUS-gene-9.41	strand_unknow	Non-Othologous	KPCE_MOUS:E kinase C epsilon type
MSTRG.31828	000230F	694869	695104	intergenic	1	1	maker-000230F-pred_gff_AUGUSTUS-gene-11.152	strand_unknow	Non-Othologous	KPCD2_HUMAN:Serine threonine- kinase D2
MSTRG.41188	000598F	87713	88208	intergenic	1	1	maker-000598F-pred_gff_AUGUSTUS-gene-0.11	strand_unknow	Non-Othologous	-
MSTRG.10957	000030F	530568	532164	intergenic	9	1	maker-000030F-pred_gff_AUGUSTUS-gene-5.1	strand_unknow	Non-Othologous	KPCD1_RAT:Serine threonine- kinase D1
MSTRG.36302	000336F	60297	67281	intergenic	2	1	maker-000336F-pred_gff_AUGUSTUS-gene-1.16	antisense (convergent)	Orthologous	KPCB_DANR:E kinase C beta type
MSTRG.24790	000130F	1489856	1492042	intergenic	1	1	maker-000130F-pred_gff_AUGUSTUS-gene-15.27	strand_unknow	Non-Othologous	KPCA_RABI:T kinase C alpha type
MSTRG.40673	000542F	61867	62373	intergenic	1	1	maker-000542F-pred_gff_AUGUSTUS-gene-0.15	antisense (divergent)	Non-Othologous	KMT5A_XENTR:N-lysine methyltransferase KMT5A
MSTRG.22731	000110F	823788	824219	intergenic	1	1	maker-000110F-pred_gff_snap_masked-gene-8.15	strand_unknow	Non-Othologous	-
MSTRG.39769	000476F	12205	12496	intergenic	1	1	maker-000476F-pred_gff_genemark-gene-0.11	strand_unknow	Non-Othologous	-
MSTRG.26932	000156F	534994	537179	intergenic	1	1	maker-000156F-pred_gff_AUGUSTUS-gene-5.19	strand_unknow	Non-Othologous	KMT5A_XENTR:N-lysine methyltransferase KMT5A
MSTRG.40661	000542F	47570	48017	intergenic	1	1	maker-000542F-pred_gff_AUGUSTUS-gene-0.12	sense (same_strand)	Non-Othologous	KMT5A_XENTR:N-lysine methyltransferase KMT5A
MSTRG.19171	000078F	4237214	4239072	intergenic	1	1	maker-000078F-pred_gff_AUGUSTUS-gene-41.11	strand_unknow	Orthologous	KMT5A_DROME:Histone-lysine N-methyltransferase pr-set7
MSTRG.19161	000078F	4232624	4233832	intergenic	1	1	maker-000078F-pred_gff_AUGUSTUS-gene-41.11	strand_unknow	Non-Othologous	KMT5A_DROME:Histone-lysine N-methyltransferase pr-set7
MSTRG.14122	000046F	1145583	1145835	intergenic	1	1	maker-000046F-pred_gff_genemark-gene-11.24	strand_unknow	Non-Othologous	-
MSTRG.8156	000021F	1749550	1749816	intergenic	1	1	maker-000021F-pred_gff_AUGUSTUS-gene-18.19	strand_unknow	Non-Othologous	KMT2C_MOUSE:Histone-lysine N-methyltransferase 2C
MSTRG.584	000000F	15209425	15209919	intergenic	1	1	maker-000000F-pred_gff_AUGUSTUS-gene-152.0	strand_unknow	Non-Othologous	KLH38_DANRE:Kelch 38
MSTRG.15093	000052F	475266	475772	intergenic	1	1	maker-000052F-pred_gff_AUGUSTUS-gene-4.2	strand_unknow	Non-Othologous	KLF5_HUMAN:Krueppel-like factor 5
MSTRG.8039	000020F	6483018	6484431	intergenic	1	1	maker-000020F-pred_gff_AUGUSTUS-gene-66.20	strand_unknow	Non-Othologous	KLF15_MOUSE:Krueppel-like factor 15
MSTRG.42744	000914F	21058	21305	intergenic	1	1	maker-000914F-pred_gff_snap_masked-gene-0.18	strand_unknow	Non-Othologous	-
MSTRG.8040	000020F	6484876	6485261	intergenic	1	1	maker-000020F-pred_gff_AUGUSTUS-gene-66.20	strand_unknow	Non-Othologous	KLF15_MOUSE:Krueppel-like factor 15
MSTRG.29144	000184F	1238503	1239205	intergenic	1	1	maker-000184F-pred_gff_AUGUSTUS-gene-12.1	strand_unknow	Non-Othologous	KLDC4_MOUSE:Kelch domain-containing 4
MSTRG.8665	000023F	2171523	2172336	intergenic	1	1	maker-000023F-pred_gff_AUGUSTUS-gene-27.55	sense (same_strand)	Non-Othologous	KLD7A_MOUSE:Kelch domain-containing 7A
MSTRG.18548	000074F	2538990	2540485	intergenic	1	1	maker-000074F-pred_gff_AUGUSTUS-gene-25.4	sense (same_strand)	Non-Othologous	-
MSTRG.32350	000239F	476772	484626	intergenic	1	1	maker-000239F-pred_gff_AUGUSTUS-gene-5.37	sense (same_strand)	Non-Othologous	KIF6_HUMAN:Kinesin KIF6
MSTRG.39760	000475F	182076	183107	intergenic	1	1	maker-000475F-pred_gff_AUGUSTUS-gene-1.9	sense (same_strand)	Non-Othologous	KIF1C_MOUSE:Kinesin KIF1C
MSTRG.24343	000125F	2076732	2076962	intergenic	1	1	maker-000125F-pred_gff_AUGUSTUS-gene-21.24	strand_unknow	Non-Othologous	KHDR1_RATK:H domain- RNA- signal transduction-associated 1
MSTRG.15626	000055F	22002	22462	intergenic	1	1	maker-000055F-pred_gff_AUGUSTUS-gene-4.55	strand_unknow	Non-Othologous	KGP2_HUM:A -dependent kinase 2
MSTRG.15625	000055F	17585	18049	intergenic	1	1	maker-000055F-pred_gff_AUGUSTUS-gene-4.55	strand_unknow	Non-Othologous	KGP2_HUM:A -dependent kinase 2
MSTRG.6045	000014F	7419344	7420056	intergenic	1	1	maker-000014F-pred_gff_genemark-gene-74.19	strand_unknow	Non-Othologous	-
MSTRG.947	000001F	9022048	9022322	intergenic	1	1	maker-000001F-pred_gff_AUGUSTUS-gene-90.1	strand_unknow	Non-Othologous	KCNS3_MOUSE:Potassium voltage-gated channel subfamily S member 3
MSTRG.14798	000049F	2330295	2330669	intergenic	1	1	maker-000049F-pred_gff_AUGUSTUS-gene-27.103	strand_unknow	Non-Othologous	KCNK9_XENLA:Potassium channel subfamily K member 9
MSTRG.12803	000038F	5775122	5775409	intergenic	1	1	maker-000038F-pred_gff_snap_masked-gene-57.12	strand_unknow	Non-Othologous	KCNK2_HUMAN:Potassium channel subfamily K member 2
MSTRG.41988	000705F	3849	4978	intergenic	1	1	maker-000705F-pred_gff_genemark-gene-0.15	strand_unknow	Non-Othologous	-
MSTRG.4966	000011F	796624	807048	intergenic	5	1	maker-000011F-pred_gff_AUGUSTUS-gene-10.17	antisense (convergent)	Non-Othologous	KCNJ8_RATAT:P-sensitive inward rectifier potassium channel 8
MSTRG.17011	000064F	3327339	3327838	intergenic	1	1	maker-000064F-pred_gff_AUGUSTUS-gene-33.0	strand_unknow	Non-Othologous	KCNJ1_HUMANAT:P-sensitive inward rectifier potassium channel 1
MSTRG.40542	000531F	28925	29268	intergenic	1	1	maker-000531F-pred_gff_genemark-gene-0.68	strand_unknow	Non-Othologous	-
MSTRG.11051	000030F	2380003	2386669	intergenic	1	1	maker-000030F-pred_gff_snap_masked-gene-23.7	antisense (convergent)	Non-Othologous	KCNH5_RAT:Potassium voltage-gated channel subfamily H member 5
MSTRG.9860	000026F	4582973	4583420	intergenic	1	1	maker-000026F-pred_gff_AUGUSTUS-gene-45.3	antisense (convergent)	Non-Othologous	KCNG3_RAT:Potassium voltage-gated channel subfamily G member 3
MSTRG.29777	000194F	683983	684543	intergenic	1	1	maker-000194F-pred_gff_AUGUSTUS-gene-7.23	strand_unknow	Non-Othologous	KCNG3_RAT:Potassium voltage-gated channel subfamily G member 3
MSTRG.29775	000194F	681780	683740	intergenic	1	1	maker-000194F-pred_gff_AUGUSTUS-gene-7.23	strand_unknow	Orthologous	KCNG3_RAT:Potassium voltage-gated channel subfamily G member 3
MSTRG.25592	000140F	1723935	1724139	intergenic	1	1	maker-000140F-pred_gff_genemark-gene-17.9	strand_unknow	Non-Othologous	-
MSTRG.5629	000013F	7327902	7328110	intergenic	1	1	maker-000013F-pred_gff_AUGUSTUS-gene-73.40	strand_unknow	Non-Othologous	KCNG2_CHICK:Potassium voltage-gated channel subfamily G member 2
MSTRG.5625	000013F	7221812	7224319	intergenic	1	1	maker-000013F-pred_gff_AUGUSTUS-gene-72.2	antisense (convergent)	Non-Othologous	-
MSTRG.933	000001F	8790114	8790419	intergenic	1	1	maker-000001F-pred_gff_AUGUSTUS-gene-90.47	strand_unknow	Non-Othologous	KCNF1_MOUSE:Potassium voltage-gated channel subfamily F member 1
MSTRG.17499	000067F	3868803	3869009	intergenic	1	1	maker-000067F-pred_gff_AUGUSTUS-gene-39.34	strand_unknow	Non-Othologous	-
MSTRG.41938	000694F	51548	51779	intergenic	1	1	maker-000694F-pred_gff_genemark-gene-0.7	strand_unknow	Non-Othologous	-
MSTRG.33261	000261F	837421	837694	intergenic	1	1	maker-000261F-pred_gff_genemark-gene-8.6	strand_unknow	Non-Othologous	-
MSTRG.931	000001F	8788557	8789491	intergenic	1	1	maker-000001F-pred_gff_AUGUSTUS-gene-90.47	strand_unknow	Non-Othologous	KCNF1_MOUSE:Potassium voltage-gated channel subfamily F member 1
MSTRG.41764	000665F	45372	46670	intergenic	2	1	maker-000665F-pred_gff_AUGUSTUS-gene-0.7	antisense (divergent)	Non-Othologous	KCND2_HUMAN:Potassium voltage-gated channel subfamily D member 2
MSTRG.39806	000477F	60096	64703	intergenic	1	1	maker-000477F-pred_gff_snap_masked-gene-0.19	antisense (divergent)	Non-Othologous	-
MSTRG.14131	000046F	1305755	1306093	intergenic	1	1	maker-000046F-pred_gff_genemark-gene-13.33	strand_unknow	Non-Othologous	KCNC4_HUMAN:Potassium voltage-gated channel subfamily C member 4
MSTRG.1665	000002F	11114690	11115181	intergenic	1	1	maker-000002F-pred_gff_AUGUSTUS-gene-111.4	sense (same_strand)	Non-Othologous	-
MSTRG.14129	000046F	1290832	1291627	intergenic	1	1	maker-000046F-pred_gff_genemark-gene-13.33	strand_unknow	Non-Othologous	KCNC4_HUMAN:Potassium voltage-gated channel subfamily C member 4
MSTRG.34733	000295F	92859	93274	intergenic	1	1	maker-000295F-pred_gff_AUGUSTUS-gene-2.38	strand_unknow	Non-Othologous	KCNB2_RABIT:Potassium voltage-gated channel subfamily B member 2
MSTRG.25188	000134F	415309	417470	intergenic	1	1	maker-000134F-pred_gff_snap_masked-gene-4.23	antisense (divergent)	Non-Othologous	KCNA2_HUMAN:Potassium voltage-gated channel subfamily A member 2
MSTRG.34849	000296F	737250	742171	intergenic	1	1	maker-000296F-pred_gff_AUGUSTUS-gene-6.22	antisense (divergent)	Non-Othologous	KCNA1_MOUSE:Potassium voltage-gated channel subfamily A member 1
MSTRG.2263	000004F	2389730	2458635	intergenic	1	1	maker-000004F-pred_gff_AUGUSTUS-gene-24.7	strand_unknow	Non-Othologous	KCMA1_HUMAN:Calcium-activated potassium channel subunit alpha-1
MSTRG.2264	000004F	2458364	2460022	intergenic	1	1	maker-000004F-pred_gff_AUGUSTUS-gene-24.7	strand_unknow	Non-Othologous	KCMA1_HUMAN:Calcium-activated potassium channel subunit alpha-1
MSTRG.12214	000035F	3496363	3496627	intergenic	1	1	maker-000035F-pred_gff_AUGUSTUS-gene-36.30	strand_unknow	Non-Othologous	KCJ16_RAT:Inward rectifier potassium channel 16
MSTRG.37399	000372F	398768	399446	intergenic	1	1	maker-000372F-pred_gff_snap_masked-gene-4.49	strand_unknow	Non-Othologous	KCD14_HUMANBT:B POZ domain-containing KCTD14
MSTRG.28407	000174F	688153	691174	intergenic	4	1	maker-000174F-pred_gff_AUGUSTUS-gene-7.62	antisense (convergent)	Non-Othologous	KCC2A_PONAB:Calcium calmodulin-dependent kinase type II subunit alpha
MSTRG.41723	000659F	10747	12844	intergenic	1	1	maker-000659F-pred_gff_AUGUSTUS-gene-0.1	sense (same_strand)	Non-Othologous	-
MSTRG.28096	000171F	311950	316795	intergenic	1	1	maker-000171F-pred_gff_snap_masked-gene-5.92	strand_unknow	Orthologous	-
MSTRG.15453	000054F	22664	23092	intergenic	1	1	maker-000054F-pred_gff_genemark-gene-4.98	strand_unknow	Non-Othologous	-
MSTRG.28396	000174F	686331	686586	intergenic	1	1	maker-000174F-pred_gff_AUGUSTUS-gene-7.62	strand_unknow	Non-Othologous	KCC2A_PONAB:Calcium calmodulin-dependent kinase type II subunit alpha
MSTRG.22063	000102F	2753933	2754388	intergenic	1	1	maker-000102F-pred_gff_AUGUSTUS-gene-27.2	strand_unknow	Non-Othologous	-
MSTRG.36727	000346F	360878	363557	intergenic	1	1	maker-000346F-pred_gff_genemark-gene-4.13	strand_unknow	Non-Othologous	KCAB2_BOVIN:Voltage-gated potassium channel subunit beta-2
MSTRG.25184	000134F	378111	379297	intergenic	1	1	maker-000134F-pred_gff_AUGUSTUS-gene-4.29	strand_unknow	Non-Othologous	KCA10_CHICK:Potassium voltage-gated channel subfamily A member 10
MSTRG.23274	000115F	2136986	2137499	intergenic	1	1	maker-000115F-pred_gff_AUGUSTUS-gene-22.57	strand_unknow	Non-Othologous	KC2D2_DANRE:Calcium calmodulin-dependent kinase type II delta 2 chain
MSTRG.24391	000127F	1066297	1066773	intergenic	1	1	maker-000127F-pred_gff_AUGUSTUS-gene-10.4	strand_unknow	Non-Othologous	KBTBD_MOUSE:Kelch repeat and BTB domain-containing 13
MSTRG.36939	000356F	512299	512564	intergenic	1	1	maker-000356F-pred_gff_genemark-gene-5.10	strand_unknow	Non-Othologous	-
MSTRG.10152	000027F	4992708	4995414	intergenic	1	1	maker-000027F-pred_gff_snap_masked-gene-50.36	strand_unknow	Non-Othologous	KAZRA_DANRE:Kazrin-A
MSTRG.4369	000008F	8986325	8986797	intergenic	1	1	maker-000008F-pred_gff_genemark-gene-90.43	strand_unknow	Orthologous	KAT5_RAT:Histone acetyltransferase KAT5
MSTRG.29539	000191F	332967	333221	intergenic	1	1	maker-000191F-pred_gff_AUGUSTUS-gene-3.13	strand_unknow	Non-Othologous	KALM_HUMAN:Anosmin-1
MSTRG.22288	000105F	1263508	1264982	intergenic	1	1	maker-000105F-pred_gff_AUGUSTUS-gene-14.48	antisense (convergent)	Non-Othologous	KAD4_PONAB:Adenylate kinase mitochondrial
MSTRG.22284	000105F	1248861	1251493	intergenic	2	1	maker-000105F-pred_gff_AUGUSTUS-gene-14.48	antisense (divergent)	Orthologous	KAD4_PONAB:Adenylate kinase mitochondrial
MSTRG.1399	000002F	4322123	4328344	intergenic	1	1	maker-000002F-pred_gff_AUGUSTUS-gene-44.10	sense (same_strand)	Orthologous	KAD3_MOUSEGT:P:AMP phosphotransferase mitochondrial
MSTRG.41467	000629F	10030	17468	intergenic	1	1	maker-000629F-pred_gff_AUGUSTUS-gene-0.12	sense (same_strand)	Non-Othologous	K319L_PONAB:Dyslexia-associated KIAA0319
MSTRG.40051	000493F	49755	102092	intergenic	1	1	maker-000493F-pred_gff_AUGUSTUS-gene-0.2	strand_unknow	Orthologous	K2012_BOVIN:Uncharacterized protein KIAA2012 homolog
MSTRG.40534	000530F	48712	49305	intergenic	1	1	maker-000530F-pred_gff_AUGUSTUS-gene-0.3	strand_unknow	Non-Othologous	-
MSTRG.40049	000493F	45603	48554	intergenic	1	1	maker-000493F-pred_gff_AUGUSTUS-gene-0.2	strand_unknow	Non-Othologous	K2012_BOVIN:Uncharacterized protein KIAA2012 homolog
MSTRG.23607	000118F	1690258	1690921	intergenic	1	1	maker-000118F-pred_gff_AUGUSTUS-gene-17.31	strand_unknow	Non-Othologous	K1024_MOUSEUP:F0258 KIAA1024
MSTRG.24556	000128F	2099737	2105512	intergenic	1	1	maker-000128F-pred_gff_AUGUSTUS-gene-22.71	strand_unknow	Non-Othologous	-
MSTRG.23608	000118F	1691221	1691607	intergenic	1	1	maker-000118F-pred_gff_AUGUSTUS-gene-17.31	strand_unknow	Non-Othologous	K1024_MOUSEUP:F0258 KIAA1024
MSTRG.30918	000212F	957944	958504	intergenic	1	1	maker-000212F-pred_gff_AUGUSTUS-gene-9.3	strand_unknow	Non-Othologous	JUNB_CYPCA:Transcription factor jun-B
MSTRG.38448	000402F	191993	195849	intergenic	26	1	maker-000402F-pred_gff_AUGUSTUS-gene-3.147	strand_unknow	Non-Othologous	JKIP3_MOUSE:Janus kinase and microtubule-interacting 3
MSTRG.35917	000325F	365409	367349	intergenic	1	1	maker-000325F-pred_gff_AUGUSTUS-gene-6.74	strand_unknow	Non-Othologous	-
MSTRG.20442	000088F	2011108	2011320	intergenic	1	1	maker-000088F-pred_gff_AUGUSTUS-gene-19.0	strand_unknow	Non-Othologous	-
MSTRG.3957	000008F	102241	102673	intergenic	1	1	maker-000008F-pred_gff_AUGUSTUS-gene-1.5	strand_unknow	Non-Othologous	JKIP2_HUMAN:Janus kinase and microtubule-interacting 2
MSTRG.30173	000199F	594003	594252	intergenic	1	1	maker-000199F-pred_gff_snap_masked-gene-6.32	sense (same_strand)	Non-Othologous	-
MSTRG.32645	000249F	100100	101082	intergenic	1	1	maker-000249F-pred_gff_AUGUSTUS-gene-1.25	strand_unknow	Orthologous	JIP4_MOUSE:C-Jun-amino-terminal kinase-interacting 4
MSTRG.40266	000507F	122398	124107	intergenic	1	1	maker-000507F-pred_gff_snap_masked-gene-1.71	strand_unknow	Non-Othologous	JIP4_MOUSE:C-Jun-amino-terminal kinase-interacting 4
MSTRG.6237	000015F	2761156	2761483	intergenic	1	1	maker-000015F-pred_gff_AUGUSTUS-gene-27.4	strand_unknow	Non-Othologous	JAM3_RAT:Junctional adhesion molecule C
MSTRG.7559	000018F	7898400	7904551	intergenic	2	1	maker-000018F-pred_gff_AUGUSTUS-gene-78.9	antisense (convergent)	Non-Othologous	-
MSTRG.34369	000285F	522249	522804	intergenic	1	1	maker-000285F-pred_gff_AUGUSTUS-gene-6.28	strand_unknow	Non-Othologous	JAG2_HUMA:N jagged-2
MSTRG.33910	000276F	65161	65362	intergenic	1	1	maker-000276F-pred_gff_AUGUSTUS-gene-0.1	antisense (convergent)	Non-Othologous	JAG1A_DANR:E jagged-1a
MSTRG.42844	000943F	17645	17906	intergenic	1	1	maker-000943F-pred_gff_AUGUSTUS-gene-0.1	strand_unknow	Non-Othologous	-
MSTRG.36022	000327F	268248	268886	intergenic	2	1	maker-000327F-pred_gff_AUGUSTUS-gene-3.0	strand_unknow	Non-Othologous	-
MSTRG.40763	000550F	154234	156298	intergenic	1	1	maker-000550F-pred_gff_genemark-gene-0.8	strand_unknow	Non-Othologous	-
MSTRG.25868	000143F	2152710	2153190	intergenic	1	1	maker-000143F-pred_gff_AUGUSTUS-gene-21.4	strand_unknow	Non-Othologous	ITK_HUMAN:Tyrosine- kinase ITK TSK
MSTRG.31893	000231F	620533	620989	intergenic	1	1	maker-000231F-pred_gff_AUGUSTUS-gene-7.17	strand_unknow	Non-Othologous	ITB1_RAT:Integrin beta-1
MSTRG.24597	000129F	717794	718078	intergenic	1	1	maker-000129F-pred_gff_AUGUSTUS-gene-8.49	strand_unknow	Non-Othologous	ITAV_BOVIN:Integrin alpha-V
MSTRG.13785	000044F	1565319	1575189	intergenic	1	1	maker-000044F-pred_gff_genemark-gene-16.33	strand_unknow	Non-Othologous	-
MSTRG.31220	000219F	874588	874963	intergenic	1	1	maker-000219F-pred_gff_AUGUSTUS-gene-9.13	strand_unknow	Non-Othologous	ITA11_MOUSE:Integrin alpha-11
MSTRG.38200	000399F	163791	165335	intergenic	3	1	maker-000399F-pred_gff_AUGUSTUS-gene-3.138	antisense (divergent)	Non-Othologous	ISY1_RAT:Pre-mRNA-splicing factor ISY1 homolog
MSTRG.38201	000399F	167082	169856	intergenic	2	1	maker-000399F-pred_gff_AUGUSTUS-gene-3.138	antisense (convergent)	Non-Othologous	ISY1_RAT:Pre-mRNA-splicing factor ISY1 homolog
MSTRG.42315	000772F	34582	35085	intergenic	1	1	maker-000772F-pred_gff_AUGUSTUS-gene-0.7	strand_unknow	Non-Othologous	-
MSTRG.131	000000F	3407677	3407916	intergenic	1	1	maker-000000F-pred_gff_AUGUSTUS-gene-34.0	strand_unknow	Non-Othologous	ISPD_DANRE:D-ribitol-5-phosphate cytidylyltransferase
[truncated: 1,274 more rows]

## Sheet: Table S4
Table S4. 125 intergenic lncRNA (lincRNA) genes with high expression (mean normalized reads number >= 500). Note: two lincRNA genes (MSTRG.17899, MSTRG.19191) had two neighbouring protein coding genes and both are listed here.
LincRNA_gene	reads number	Closest_coding_gene	Code	Description
MSTRG.694	1275	maker-000001F-pred_gff_AUGUSTUS-gene-15.21	GLRX5	Glutaredoxin-related mitochondrial
MSTRG.906	1438	maker-000001F-pred_gff_genemark-gene-82.63	PP4R3	TETNGSerine threonine- phphatase 4 regulatory subunit 3
MSTRG.1399	612	maker-000002F-pred_gff_AUGUSTUS-gene-44.10	KAD3	GTP:AMP phphotransferase mitochondrial
MSTRG.1404	1198	maker-000002F-pred_gff_AUGUSTUS-gene-44.16	ZMY19	Zinc finger MYND domain-containing 19
MSTRG.1967	1124	maker-000003F-pred_gff_AUGUSTUS-gene-67.17	ADA2B	Alpha-2B adrenergic receptor
MSTRG.2004	1220	maker-000003F-pred_gff_AUGUSTUS-gene-74.20	DMXL1	Dmx Like 1
MSTRG.2438	568	maker-000004F-pred_gff_AUGUSTUS-gene-72.24	---NA---
MSTRG.3276	930	maker-000006F-pred_gff_AUGUSTUS-gene-69.7	WLS	wntless homolog
MSTRG.3945	746	maker-000007F-pred_gff_AUGUSTUS-gene-113.2	PLK3	Serine threonine- kinase PLK3
MSTRG.4458	1859	maker-000008F-pred_gff_AUGUSTUS-gene-103.0	SCN4B	Sodium channel subunit beta-4
MSTRG.4466	556	maker-000008F-pred_gff_AUGUSTUS-gene-104.37	CXD2	Gap junction delta-2
MSTRG.4012	882	maker-000008F-pred_gff_AUGUSTUS-gene-20.11	DRD1L	D(1)-like dopamine receptor
MSTRG.4303	1142	maker-000008F-pred_gff_AUGUSTUS-gene-80.65	AMER2	APC membrane recruitment 2
MSTRG.4726	1299	maker-000010F-pred_gff_snap_masked-gene-55.52	NKTR	NK-tumor recoition
MSTRG.7531	1524	maker-000018F-pred_gff_AUGUSTUS-gene-75.28	EMAL1	Echinoderm microtubule-associated -like 1
MSTRG.8267	2064	maker-000022F-pred_gff_AUGUSTUS-gene-16.52	Z3H7B	Zinc finger CCCH domain-containing 7B
MSTRG.8661	732	maker-000023F-pred_gff_AUGUSTUS-gene-27.70	---NA---
MSTRG.8733	518	maker-000023F-pred_gff_AUGUSTUS-gene-36.0	SSUH2	SSUH2 homolog
MSTRG.9006	2447	maker-000024F-pred_gff_AUGUSTUS-gene-25.2	FXL19	F-box LRR-reat 19
MSTRG.9272	1824	maker-000024F-pred_gff_AUGUSTUS-gene-75.104	PLPR5	Phpholipid phphatase-related ty 5
MSTRG.9528	195615	maker-000025F-pred_gff_AUGUSTUS-gene-51.14	PRPH2	ripherin-2
MSTRG.10026	720	maker-000027F-pred_gff_AUGUSTUS-gene-16.0	ST7L	Suppressor of tumorigenicity 7 -like
MSTRG.10113	18061	maker-000027F-pred_gff_AUGUSTUS-gene-38.14	AT2B2	Plasma membrane calcium-transporting ATPase 2
MSTRG.10261	924	maker-000027F-pred_gff_AUGUSTUS-gene-69.35	PPIL1	ptidyl-prolyl cis-trans isomerase-like 1
MSTRG.10152	1734	maker-000027F-pred_gff_snap_masked-gene-50.36	KAZRA	Kazrin-A
MSTRG.10710	3028	maker-000029F-pred_gff_AUGUSTUS-gene-21.0	RAB32	Ras-related Rab-32
MSTRG.11013	852	maker-000030F-pred_gff_AUGUSTUS-gene-17.35	---NA---
MSTRG.11051	672	maker-000030F-pred_gff_snap_masked-gene-23.7	KCNH5	Potassium voltage-gated channel subfamily H member 5
MSTRG.11459	1024	maker-000031F-pred_gff_AUGUSTUS-gene-51.33	ABH2A	Monoacylglycerol lipase ABHD2-A
MSTRG.11712	905	maker-000032F-pred_gff_AUGUSTUS-gene-57.5	ADK	Adenine kinase
MSTRG.11978	3086	maker-000033F-pred_gff_AUGUSTUS-gene-62.119	---NA---
MSTRG.12172	525	maker-000035F-pred_gff_AUGUSTUS-gene-30.31	---NA---
MSTRG.12267	9250	maker-000035F-pred_gff_AUGUSTUS-gene-48.1	RAC3	Ras-related C3 botulinum toxin subste 3
MSTRG.12715	5156	maker-000038F-pred_gff_AUGUSTUS-gene-32.12	SEM4B	Semaphorin-4B
MSTRG.12987	2271	maker-000039F-pred_gff_AUGUSTUS-gene-14.13	SNX2	Sorting nexin-2
MSTRG.13291	1033	maker-000040F-pred_gff_AUGUSTUS-gene-16.29	UBS3B	Ubiquitin-associated and SH3 domain-containing B
MSTRG.13484	13564	maker-000041F-pred_gff_AUGUSTUS-gene-11.15	HLF	Hepatic leukemia factor
MSTRG.13515	509	maker-000041F-pred_gff_AUGUSTUS-gene-17.4	SBK1	Serine threonine- kinase SBK1
MSTRG.13625	5772	maker-000041F-pred_gff_AUGUSTUS-gene-40.24	GIMA8	GTPase IMAP family member 8
MSTRG.13628	3618	maker-000041F-pred_gff_AUGUSTUS-gene-40.30	UBF1	Nucleolar transcription factor 1
MSTRG.13663	3914	maker-000041F-pred_gff_AUGUSTUS-gene-51.22	RHG23	Rho GTPase-activating 23
MSTRG.13982	603	maker-000045F-pred_gff_AUGUSTUS-gene-25.0	ERAL1	GTPase mitochondrial
MSTRG.14033	945	maker-000045F-pred_gff_AUGUSTUS-gene-53.32	V26BL	Vacuolar sorting-associated 26B-like
MSTRG.14254	934	maker-000046F-pred_gff_AUGUSTUS-gene-34.4	RARGA	Retinoic acid receptor gamma-A
MSTRG.14277	1179	maker-000046F-pred_gff_AUGUSTUS-gene-40.17	RHOAD	Rho-related GTP-binding -D
MSTRG.14133	8700	maker-000046F-pred_gff_genemark-gene-14.57	---NA---
MSTRG.14379	1055	maker-000047F-pred_gff_AUGUSTUS-gene-8.0	TFR1	CRIGRTransferrin receptor 1
MSTRG.14378	3860	maker-000047F-pred_gff_AUGUSTUS-gene-8.11	ACK1	Activated CDC42 kinase 1
MSTRG.14664	4172	maker-000048F-pred_gff_AUGUSTUS-gene-29.13	GBRB3	Gamma-aminobutyric acid receptor subunit beta-3
MSTRG.16576	973	maker-000062F-pred_gff_AUGUSTUS-gene-10.1	SLIK2	SLIT and NTRK 2
MSTRG.16766	4627	maker-000063F-pred_gff_AUGUSTUS-gene-16.41	RFP4A	Rab11 family-interacting 4A
MSTRG.17275	5596	maker-000066F-pred_gff_AUGUSTUS-gene-21.0	ENOG	Gamma-enolase
MSTRG.17311	679	maker-000066F-pred_gff_AUGUSTUS-gene-27.28	ZDHC3	Palmitoyltransferase ZDHHC3
MSTRG.17662	1081	maker-000068F-pred_gff_AUGUSTUS-gene-42.1	HACD3	Very-long-chain (3R)-3-hydroxyacyl- dehydase
MSTRG.17899	907	maker-000070F-pred_gff_AUGUSTUS-gene-2.71	GSTA	PLEPLGlutathione S-transferase A
MSTRG.17899	907	maker-000070F-pred_gff_AUGUSTUS-gene-2.76	GSTA	PLEPLGlutathione S-transferase A
MSTRG.18689	872	maker-000076F-pred_gff_AUGUSTUS-gene-10.30	RPB1	DNA-directed RNA polymerase II subunit RPB1
MSTRG.19171	22114	maker-000078F-pred_gff_AUGUSTUS-gene-41.11	KMT5A	Histone-lysine N-methyltransferase pr-set7
MSTRG.19191	1180	maker-000079F-pred_gff_AUGUSTUS-gene-5.100	C1QT2	Complement C1q tumor necris factor-related 2
MSTRG.19191	1180	maker-000079F-pred_gff_AUGUSTUS-gene-5.121	CCNJ	Cyclin-J
MSTRG.19575	1658	maker-000082F-pred_gff_AUGUSTUS-gene-12.23	RORB	Nuclear receptor ROR-beta
MSTRG.19702	10792	maker-000083F-pred_gff_AUGUSTUS-gene-2.23	MGLL	Monoglyceride lipase
MSTRG.20103	1066	maker-000085F-pred_gff_AUGUSTUS-gene-19.8	WDR26	WD reat-containing 26
MSTRG.20158	8697	maker-000085F-pred_gff_AUGUSTUS-gene-38.20	FZD1	Frizzled-1
MSTRG.20050	50728	maker-000085F-pred_gff_snap_masked-gene-10.11	---NA---
MSTRG.20345	578	maker-000087F-pred_gff_AUGUSTUS-gene-35.11	P3F3B	POU class transcription factor 3-B
MSTRG.20481	2083	maker-000088F-pred_gff_AUGUSTUS-gene-37.101	ULK2	Serine threonine- kinase ULK2
MSTRG.20633	1263	maker-000089F-pred_gff_AUGUSTUS-gene-36.3	---NA---
MSTRG.21412	2618	maker-000096F-pred_gff_AUGUSTUS-gene-15.30	MXI1	Max-interacting 1
MSTRG.22011	7781	maker-000102F-pred_gff_AUGUSTUS-gene-6.54	CXL14	C-X-C motif chemokine 14
MSTRG.22288	721	maker-000105F-pred_gff_AUGUSTUS-gene-14.48	KAD4	Adenylate kinase mitochondrial
MSTRG.22473	683	maker-000108F-pred_gff_AUGUSTUS-gene-1.6	CA052	UPF0690 C1orf52 homolog
MSTRG.24043	1542	maker-000122F-pred_gff_AUGUSTUS-gene-24.23	CLPX	ATP-dendent Clp protease ATP-binding subunit clpX- mitochondrial
MSTRG.24431	2143	maker-000127F-pred_gff_snap_masked-gene-17.28	HCE2	ORYLAHigh choriolytic enzyme 2
MSTRG.24547	7715	maker-000128F-pred_gff_AUGUSTUS-gene-22.68	AMDB	ptidyl-glycine alpha-amidating monooxygenase B
MSTRG.24622	1666	maker-000129F-pred_gff_AUGUSTUS-gene-13.48	MA1A2	Mannyl-oligaccharide 1,2-alpha-mannidase IB
MSTRG.24790	1014	maker-000130F-pred_gff_AUGUSTUS-gene-15.27	KPCA	RABIT kinase C alpha ty
MSTRG.25001	2895	maker-000132F-pred_gff_AUGUSTUS-gene-11.10	ARHG2	Rho guanine nucleotide exchange factor 2
MSTRG.25028	591	maker-000132F-pred_gff_AUGUSTUS-gene-15.16	SAC1A	Phphatidylinitide phphatase SAC1-A
MSTRG.25142	11541	maker-000133F-pred_gff_AUGUSTUS-gene-23.101	DGKK	Diacylglycerol kinase kappa
MSTRG.25072	744	maker-000133F-pred_gff_genemark-gene-1.11	---NA---
MSTRG.26006	1704	maker-000145F-pred_gff_genemark-gene-22.67	---NA---
MSTRG.26464	2529	maker-000150F-pred_gff_genemark-gene-22.62	TCB1	CAEBRTranspable element Tcb1 transpase
MSTRG.26513	1926	maker-000151F-pred_gff_AUGUSTUS-gene-8.19	T121B	Transmembrane 121B
MSTRG.26754	1184	maker-000154F-pred_gff_AUGUSTUS-gene-1.3	BEND5	BEN domain-containing 5
MSTRG.27116	30314	maker-000159F-pred_gff_genemark-gene-8.61	---NA---
MSTRG.27368	1894	maker-000161F-pred_gff_AUGUSTUS-gene-20.47	RASF8	Ras association domain-containing 8
MSTRG.27924	764	maker-000167F-pred_gff_AUGUSTUS-gene-18.0	CXA10	Gap junction alpha-10
MSTRG.28407	15979	maker-000174F-pred_gff_AUGUSTUS-gene-7.62	KCC2A	Calcium calmodulin-dependent kinase ty II subunit alpha
MSTRG.28437	802	maker-000174F-pred_gff_snap_masked-gene-7.27	APBB3	Amyloid-beta A4 precursor -binding family B member 3
MSTRG.28939	2584	maker-000181F-pred_gff_AUGUSTUS-gene-7.78	DPP10	Inactive diptidyl ptidase 10
MSTRG.29007	6505	maker-000182F-pred_gff_AUGUSTUS-gene-10.18	RHOAB	Rho-related GTP-binding -B
MSTRG.29495	2985	maker-000189F-pred_gff_AUGUSTUS-gene-12.44	DLG1L	Discs large homolog 1
MSTRG.29617	663	maker-000192F-pred_gff_genemark-gene-4.14	---NA---
MSTRG.29990	5430	maker-000196F-pred_gff_AUGUSTUS-gene-6.35	---NA---
MSTRG.30067	620	maker-000197F-pred_gff_AUGUSTUS-gene-4.0	---NA---
MSTRG.30352	1753	maker-000202F-pred_gff_genemark-gene-14.59	TCB1	CAEBRTranspable element Tcb1 transpase
MSTRG.30374	880	maker-000203F-pred_gff_AUGUSTUS-gene-4.99	MYSS	RABITMyin heavy skeletal muscle (Fragments)
MSTRG.30430	572	maker-000203F-pred_gff_AUGUSTUS-gene-9.3	S35A2	UDP-galacte translocator
MSTRG.30405	1073	maker-000203F-pred_gff_genemark-gene-5.9	GRAP1	GRIP1-associated 1
MSTRG.30757	2048	maker-000209F-pred_gff_AUGUSTUS-gene-13.4	FA89A	FAM89A
MSTRG.31350	736	maker-000221F-pred_gff_AUGUSTUS-gene-4.57	SMAD4	Mothers against decantaplegic homolog 4
MSTRG.32751	725	maker-000251F-pred_gff_AUGUSTUS-gene-4.87	IF6	Eukaryotic translation initiation factor 6
MSTRG.34164	794	maker-000280F-pred_gff_AUGUSTUS-gene-6.39	SSC	SS complex subunit C
MSTRG.34898	3358	maker-000298F-pred_gff_genemark-gene-6.35	DLGP1	Disks large-associated 1
MSTRG.35683	1829	maker-000318F-pred_gff_genemark-gene-2.6	---NA---
MSTRG.36107	1618	maker-000330F-pred_gff_AUGUSTUS-gene-1.4	SV2B	Synaptic vesicle glyco 2B
MSTRG.36302	6173	maker-000336F-pred_gff_AUGUSTUS-gene-1.16	KPCB	kinase C beta ty
MSTRG.37323	786	maker-000370F-pred_gff_AUGUSTUS-gene-4.79	ONEC2	One cut domain family member 2
MSTRG.37769	536	maker-000384F-pred_gff_AUGUSTUS-gene-2.1	ALPL	AH ALP1-like
MSTRG.38102	732	maker-000395F-pred_gff_AUGUSTUS-gene-3.3	---NA---
MSTRG.42401	4406	maker-000399F-pred_gff_snap_masked-gene-3.142	SEN2	HUMA -splicing endonuclease subunit Sen2
MSTRG.38393	1282	maker-000403F-pred_gff_snap_masked-gene-3.82	---NA---
MSTRG.38583	1170	maker-000411F-pred_gff_AUGUSTUS-gene-3.96	---NA---
MSTRG.38672	1710	maker-000418F-pred_gff_AUGUSTUS-gene-3.69	GUF1	Translation factor mitochondrial
MSTRG.38920	626	maker-000428F-pred_gff_snap_masked-gene-2.68	---NA---
MSTRG.39011	590	maker-000434F-pred_gff_AUGUSTUS-gene-2.29	---NA---
MSTRG.39342	3091	maker-000451F-pred_gff_AUGUSTUS-gene-1.1	SUMO1	ONCMYSmall ubiquitin-related modifier 1
MSTRG.39673	3565	maker-000470F-pred_gff_AUGUSTUS-gene-1.14	ZSWM2	E3 ubiquitin- ligase Zswim2
MSTRG.40266	1083	maker-000507F-pred_gff_snap_masked-gene-1.71	JIP4	C-Jun-amino-terminal kinase-interacting 4
MSTRG.40374	645	maker-000514F-pred_gff_AUGUSTUS-gene-1.3	FA98A	FAM98A
MSTRG.40876	808	maker-000561F-pred_gff_genemark-gene-0.48	LORF1	LINE-1 retrotranspable element ORF1
MSTRG.41672	4682	maker-000654F-pred_gff_AUGUSTUS-gene-0.7	---NA---
MSTRG.42406	563	maker-000791F-pred_gff_AUGUSTUS-gene-0.1	DOCK3	Dedicator of cytokinesis 3
MSTRG.42680	787	maker-000879F-pred_gff_genemark-gene-0.26	MECP2	Methyl- -binding 2
MSTRG.43088	580	maker-001132F-pred_gff_AUGUSTUS-gene-0.1	---NA---
MSTRG.43194	521	maker-001286F-pred_gff_AUGUSTUS-gene-0.1	acta1b	alpha skeletal muscle B =1

## Sheet: Table S5
Table S5. The best blast hit of lincRNAs in our study to RNAcentral (The non-coding RNA sequence database).
Query Seq-id	subject seq-id	percent identity	alignment length	number of mismatches	number of gap openings	query start	query end	subject start	subject end	Expect value	HSP bit score	subject seq description
MSTRG.12633	URS00021F2773_52904	85.196	1682	179	44	3366	5003	2487	832	0	1663	Scophthalmusmaximus (turbot) lncRNA (ENSSMAG00000025575.1)
MSTRG.19878	URS0002183DC4_105023	89.899	99	9	1	528	625	3720	3622	7.22e-27	126	Nothobranchiusfurzeri (turquoise killifish) lncRNA (ENSNFUG00015018471.1)
MSTRG.29994	URS0002181B97_283035	81.295	139	25	1	236	373	196	334	1.02e-22	111	Sanderlucioperca (pike-perch) lncRNA (ENSSLUG00000023712.1)
MSTRG.5649	URS000217FD2A_105023	80.833	240	28	15	1	228	1311	1078	4.78e-41	172	Nothobranchiusfurzeri (turquoise killifish) lncRNA (ENSNFUG00015008283.1)
MSTRG.42625	URS0001985C1F_8128	90.809	272	19	5	2765	3033	1376	1108	2.65e-96	359	Oreochromisniloticus (Nile tilapia) lncRNA (ENSONIG00000038236.1)
MSTRG.36727	URS00021F1344_64144	81.778	225	36	2	66	289	12261	12481	1.52e-44	183	Anabastestudineus (climbing perch) lncRNA (ENSATEG00000025720.1)
MSTRG.9203	URS0001966376_441366	76.812	207	42	5	1703	1906	655	452	7.93e-22	111	Gouaniawilldenowi (blunt-snouted clingfish) lncRNA (ENSGWIG00000004219.1)
MSTRG.26238	URS000217FD2A_105023	86.425	221	20	9	12	226	1348	1132	1.31e-59	233	Nothobranchiusfurzeri (turquoise killifish) lncRNA (ENSNFUG00015008283.1)
MSTRG.29002	URS00025E6AEB_8022	96.226	318	12	0	1	318	5899	6216	3.1e-146	521	Oncorhynchusmykiss (rainbow trout) lncRNA (ENSOMYG00000033727.2)
MSTRG.26087	URS00021F1344_64144	79.802	505	82	4	6	509	12056	12541	2.7e-94	350	Anabastestudineus (climbing perch) lncRNA (ENSATEG00000025720.1)
MSTRG.41550	URS000217A970_105023	78.676	272	55	3	125	394	14	284	7.21e-42	178	Nothobranchiusfurzeri (turquoise killifish) lncRNA (ENSNFUG00015014610.1)
MSTRG.5918	URS00021F1344_64144	80.137	292	43	4	37	328	12056	12332	1.31e-50	204	Anabastestudineus (climbing perch) lncRNA (ENSATEG00000025720.1)
MSTRG.41307	URS000198A7CC_8128	83.81	105	13	4	2221	2323	1244	1142	2.34e-17	97.1	Oreochromisniloticus (Nile tilapia) lncRNA (ENSONIG00000038273.1)
MSTRG.37759	URS000198A7CC_8128	96.491	57	2	0	2352	2408	1235	1179	9.76e-17	95.3	Oreochromisniloticus (Nile tilapia) lncRNA (ENSONIG00000038273.1)
MSTRG.26834	URS00025EA694_8022	80.469	256	34	6	7	250	1249	1500	1.79e-43	182	Oncorhynchusmykiss (rainbow trout) lncRNA (ENSOMYG00000052704.1)
MSTRG.31171	URS000217FD2A_105023	92.632	95	6	1	300	393	1338	1244	5.95e-30	135	Nothobranchiusfurzeri (turquoise killifish) lncRNA (ENSNFUG00015008283.1)
MSTRG.39490	URS0001990044_8128	82.5	280	46	3	126	402	1681	1960	3.47e-62	243	Oreochromisniloticus (Nile tilapia) lncRNA (ENSONIG00000029359.1)
MSTRG.25511	URS00019591CC_7994	80.747	509	49	25	1	501	1539	2006	7.77e-95	351	Astyanaxmexicanus (Pachon cavefish) lncRNA (ENSAMXG00005009749.1)
MSTRG.36532	URS000198A7CC_8128	85.047	107	12	4	1673	1777	1244	1140	4.16e-20	106	Oreochromisniloticus (Nile tilapia) lncRNA (ENSONIG00000038273.1)
MSTRG.41412	URS000195AA36_210632	73.593	2666	652	45	1183	3819	3302	660	0	976	Parambassisranga (Indian glassy fish) lncRNA (ENSPRNG00000016405.1)
MSTRG.20119	URS0001987126_181472	85.209	311	44	2	1	309	4027	4337	4.28e-85	318	Salariasfasciatus (jewelled blenny) lncRNA (ENSSFAG00005006625.1)
MSTRG.42680	URS0001986446_8128	92.424	66	4	1	1803	1867	901	836	4.78e-16	93.5	Oreochromisniloticus (Nile tilapia) lncRNA (ENSONIG00000039554.1)
MSTRG.29251	URS00021F02BF_52904	77.312	573	123	7	3687	4257	1	568	1.21e-87	331	Scophthalmusmaximus (turbot) lncRNA (ENSSMAG00000034920.1)
MSTRG.30510	URS000195BFA2_441366	82.62	771	126	8	1260	2026	1925	1159	0	675	Gouaniawilldenowi (blunt-snouted clingfish) lncRNA (ENSGWIG00000017362.1)
MSTRG.3368	URS0001A20A7B_183150	93.061	245	16	1	14	258	2239	2482	1.17e-96	357	Oryziassinensis (Chinese medaka) lncRNA (ENSOSIG00000010789.1)
MSTRG.480	URS0001A177B1_123683	81.638	403	63	9	273	672	2294	1900	2.08e-86	324	Oryziasjavanicus (javanese ricefish) lncRNA (ENSOJAG00000011150.1)
MSTRG.19159	URS000199C322_8128	92.727	55	4	0	1	55	402	348	2.99e-12	80.5	Oreochromisniloticus (Nile tilapia) lncRNA (ENSONIG00000027921.1)
MSTRG.24253	URS000196D937_7950	80.631	222	30	11	1469	1683	1152	937	2.24e-36	159	Clupeaharengus (Atlantic herring) lncRNA (ENSCHAG00000001921.1)
MSTRG.31661	URS00019830D9_173247	82.511	223	34	5	42	261	221	1	1.45e-46	191	Echeneisnaucrates (live sharksucker) lncRNA (ENSENLG00000000461.1)
MSTRG.30517	URS0001A20D06_183150	84.146	82	12	1	4020	4100	1098	1179	1.2e-11	78.7	Oryziassinensis (Chinese medaka) lncRNA (ENSOSIG00000015607.1)
MSTRG.37837	URS0001983C05_8128	91.579	190	16	0	1318	1507	1435	1246	1.18e-67	263	Oreochromisniloticus (Nile tilapia) lncRNA (ENSONIG00000027233.1)
MSTRG.42935	URS000195BFA2_441366	83.679	772	114	11	52	816	1925	1159	0	717	Gouaniawilldenowi (blunt-snouted clingfish) lncRNA (ENSGWIG00000017362.1)
MSTRG.25900	URS0002183D87_35670	92.593	135	7	3	361	493	134	1	3.17e-46	191	Najanaja (Indian cobra) lncRNA (ENSNNAG00000010379.1)
MSTRG.34602	URS000217FD2A_105023	85.315	143	18	2	2260	2399	1342	1200	1.15e-31	145	Nothobranchiusfurzeri (turquoise killifish) lncRNA (ENSNFUG00015008283.1)
MSTRG.11712	URS000217F64F_105023	85.965	114	14	2	1269	1381	2810	2698	7.7e-25	121	Nothobranchiusfurzeri (turquoise killifish) lncRNA (ENSNFUG00015011124.1)
MSTRG.31411	URS00021F2F9B_205130	91.144	271	23	1	1	271	208	477	1.28e-99	366	Mastacembelusarmatus (zig-zag eel) lncRNA (ENSMAMG00000027446.1)
MSTRG.36627	URS0001A18CDC_183150	80.072	557	66	23	787	1337	3362	3879	4.26e-100	372	Oryziassinensis (Chinese medaka) lncRNA (ENSOSIG00000000497.1)
MSTRG.37399	URS0001987126_181472	81.204	681	95	15	1	679	4529	3880	8.93e-145	518	Salariasfasciatus (jewelled blenny) lncRNA (ENSSFAG00005006625.1)
MSTRG.14819	URS00025F4C90_8030	83.453	139	9	3	158	296	205	329	2.67e-24	117	Salmosalar (Atlantic salmon) lncRNA (ENSSSAG00000089071.1)
MSTRG.41249	URS0001987C5A_8128	81.33	466	67	7	493	939	4166	4630	2.27e-97	361	Oreochromisniloticus (Nile tilapia) lncRNA (ENSONIG00000039193.1)
MSTRG.42589	URS00025F1050_8030	90	120	10	2	291	409	1	119	3.25e-35	154	Salmosalar (Atlantic salmon) lncRNA (ENSSSAG00000101222.1)
MSTRG.32028	URS000217FD2A_105023	85.648	216	21	9	110	319	1343	1132	5.67e-55	219	Nothobranchiusfurzeri (turquoise killifish) lncRNA (ENSNFUG00015008283.1)
MSTRG.20050	URS000198A03B_181472	97.562	1723	27	11	5	1712	2171	3893	0	2935	Salariasfasciatus (jewelled blenny) lncRNA (ENSSFAG00005017252.1)
MSTRG.4278	URS0001985137_31033	92.135	89	6	1	1	88	836	924	1.15e-26	124	Takifugurubripes (fugu) lncRNA (ENSTRUG00000031891.1)
MSTRG.2954	URS00025E56D7_8030	100	105	0	0	101	205	159	55	4.69e-48	195	Salmosalar (Atlantic salmon) lncRNA (ENSSSAG00000090778.1)
MSTRG.9771	URS00025EA694_8022	88.889	81	9	0	1	81	1330	1250	1.55e-19	100	Oncorhynchusmykiss (rainbow trout) lncRNA (ENSOMYG00000052704.1)
MSTRG.37783	URS000217A970_105023	82.812	192	33	0	106	297	1	192	3.99e-40	172	Nothobranchiusfurzeri (turquoise killifish) lncRNA (ENSNFUG00015014610.1)
MSTRG.32522	URS0001A20A7B_183150	92.273	220	16	1	3	222	2239	2457	4.89e-83	311	Oryziassinensis (Chinese medaka) lncRNA (ENSOSIG00000010789.1)
MSTRG.7644	URS0001A1E0AD_183150	92.623	244	18	0	193	436	771	1014	9.04e-95	351	Oryziassinensis (Chinese medaka) lncRNA (ENSOSIG00000023853.1)
MSTRG.7901	URS00021F1344_64144	83.415	205	34	0	56	260	12056	12260	8.2e-47	191	Anabastestudineus (climbing perch) lncRNA (ENSATEG00000025720.1)
MSTRG.27927	URS0001A20A7B_183150	92.628	312	20	3	1	312	2174	2482	2.12e-123	446	Oryziassinensis (Chinese medaka) lncRNA (ENSOSIG00000010789.1)
MSTRG.39474	URS00025E6AEB_8022	96.108	334	13	0	1	334	6190	5857	1.94e-153	545	Oncorhynchusmykiss (rainbow trout) lncRNA (ENSOMYG00000033727.2)
MSTRG.30134	URS000217EA7B_283035	88.298	94	9	2	54	146	258	350	6.98e-23	111	Sanderlucioperca (pike-perch) lncRNA (ENSSLUG00000011484.1)
MSTRG.36454	URS00025F225B_8030	80.198	202	35	4	9	208	804	1002	2.29e-33	147	Salmosalar (Atlantic salmon) lncRNA (ENSSSAG00000107615.1)
MSTRG.38348	URS00021EF08E_64144	84.277	159	25	0	161	319	355	197	3.61e-36	156	Anabastestudineus (climbing perch) lncRNA (ENSATEG00000027401.1)
MSTRG.20358	URS0001A20785_7957	74.51	459	90	25	4	444	2036	2485	2.04e-41	174	Carassiusauratus (goldfish) lncRNA (ENSCARG00000051766.1)
MSTRG.33108	URS0001987C5A_8128	85.227	264	34	4	90	352	4983	4724	1.82e-69	267	Oreochromisniloticus (Nile tilapia) lncRNA (ENSONIG00000039193.1)
MSTRG.39924	URS0001990D96_181472	95.833	168	7	0	421	588	381	548	2.3e-70	272	Salariasfasciatus (jewelled blenny) lncRNA (ENSSFAG00005021807.1)
MSTRG.18053	URS000199A7C5_8128	81.818	132	10	3	271	388	1997	2128	9.64e-19	99	Oreochromisniloticus (Nile tilapia) lncRNA (ENSONIG00000027270.1)
MSTRG.26959	URS00025EB726_13489	93.156	263	13	5	1	260	2230	2490	6.85e-104	381	Dicentrarchuslabrax (European seabass) lncRNA (ENSDLAG00005031006.1)
MSTRG.35890	URS0001A20A7B_183150	88.321	411	36	6	644	1050	2080	2482	5.57e-134	483	Oryziassinensis (Chinese medaka) lncRNA (ENSOSIG00000010789.1)
MSTRG.41306	URS000217F97A_105023	85.119	168	25	0	10	177	19	186	2.93e-41	172	Nothobranchiusfurzeri (turquoise killifish) lncRNA (ENSNFUG00015011863.1)
MSTRG.12962	URS000197A0D8_56716	83.444	151	21	3	4235	4382	787	638	1.95e-29	137	Cottopercagobio (channel bull blenny) lncRNA (ENSCGOG00000018876.1)
MSTRG.27368	URS00025EA58A_8030	81.028	253	40	8	4200	4452	744	500	2.93e-46	195	Salmosalar (Atlantic salmon) lncRNA (ENSSSAG00000082919.1)
MSTRG.40927	URS00021F3AB1_64144	85.135	74	9	2	284	356	3016	3088	1.26e-11	75	Anabastestudineus (climbing perch) lncRNA (ENSATEG00000028840.1)
MSTRG.20158	URS000198D5E5_8175	81.438	598	67	20	54	636	871	303	2.6e-123	449	Sparusaurata (gilthead seabream) lncRNA (ENSSAUG00010001613.1)
MSTRG.31569	URS000217FD2A_105023	85.648	216	21	8	1811	2020	1343	1132	3.61e-54	219	Nothobranchiusfurzeri (turquoise killifish) lncRNA (ENSNFUG00015008283.1)
MSTRG.37770	URS000217FD2A_105023	82.072	251	27	13	5729	5967	1099	1343	2.23e-47	198	Nothobranchiusfurzeri (turquoise killifish) lncRNA (ENSNFUG00015008283.1)
MSTRG.35771	URS00021EF08E_64144	81.159	138	25	1	1	138	248	384	2e-21	110	Anabastestudineus (climbing perch) lncRNA (ENSATEG00000027401.1)
MSTRG.11651	URS0001997702_8128	80.645	155	18	9	176	326	853	707	2.12e-21	110	Oreochromisniloticus (Nile tilapia) lncRNA (ENSONIG00000029515.1)
MSTRG.13105	URS0001987126_181472	82.054	886	126	15	48	931	4598	3744	0	725	Salariasfasciatus (jewelled blenny) lncRNA (ENSSFAG00005006625.1)
MSTRG.30099	URS000217FD2A_105023	84.186	215	22	8	30	237	1132	1341	4.36e-49	198	Nothobranchiusfurzeri (turquoise killifish) lncRNA (ENSNFUG00015008283.1)
MSTRG.18445	URS00019A227B_8128	81.273	267	39	8	612	869	2988	2724	2.32e-50	206	Oreochromisniloticus (Nile tilapia) lncRNA (ENSONIG00000042485.1)
MSTRG.22369	URS0002181B97_283035	76.536	179	33	7	207	383	163	334	5.28e-16	89.8	Sanderlucioperca (pike-perch) lncRNA (ENSSLUG00000023712.1)
MSTRG.35770	URS00019830D9_173247	82.883	222	36	2	209	429	221	1	8.5e-49	198	Echeneisnaucrates (live sharksucker) lncRNA (ENSENLG00000000461.1)
MSTRG.24391	URS00021F1344_64144	81.852	270	44	2	6	274	12276	12541	5.42e-56	222	Anabastestudineus (climbing perch) lncRNA (ENSATEG00000025720.1)
MSTRG.22691	URS00025E9030_9031	88.889	90	9	1	615	703	5287	5376	1.61e-21	110	Gallusgallus (chicken) lncRNA (ENSGALG00010025352.1)
MSTRG.1775	URS0001997702_8128	76.761	284	27	19	3	254	981	705	2.85e-26	122	Oreochromisniloticus (Nile tilapia) lncRNA (ENSONIG00000029515.1)
MSTRG.18764	URS0001A18CDC_183150	78.745	701	94	32	334	1022	3362	4019	2.95e-114	418	Oryziassinensis (Chinese medaka) lncRNA (ENSOSIG00000000497.1)
MSTRG.24217	URS0001A2166B_7957	94.737	209	11	0	1	209	2457	2665	1.63e-87	326	Carassiusauratus (goldfish) lncRNA (ENSCARG00000041103.1)
MSTRG.41975	URS0001987C5A_8128	82.549	659	85	18	24	663	4336	4983	2.39e-155	553	Oreochromisniloticus (Nile tilapia) lncRNA (ENSONIG00000039193.1)
MSTRG.22110	URS0001987126_181472	81.597	288	44	3	108	395	4420	4142	2.65e-58	230	Salariasfasciatus (jewelled blenny) lncRNA (ENSSFAG00005006625.1)
MSTRG.13692	URS0001988F29_8128	86.592	358	46	2	35	390	2122	1765	1.18e-107	394	Oreochromisniloticus (Nile tilapia) lncRNA (ENSONIG00000034011.1)
MSTRG.42511	URS0001987C5A_8128	82.258	372	50	8	2	360	4650	4282	1.26e-81	307	Oreochromisniloticus (Nile tilapia) lncRNA (ENSONIG00000039193.1)
MSTRG.42244	URS0001993692_31033	87.629	97	12	0	1465	1561	715	619	1.21e-22	113	Takifugurubripes (fugu) lncRNA (ENSTRUG00000033391.1)
MSTRG.41985	URS00021EF08E_64144	90.37	135	12	1	1	134	221	355	2.28e-41	176	Anabastestudineus (climbing perch) lncRNA (ENSATEG00000027401.1)
MSTRG.30062	URS000195CC44_158456	87.179	390	48	1	2748	3135	1297	908	2.98e-121	442	Bettasplendens (Siamese fighting fish) lncRNA (ENSBSLG00000015437.1)
MSTRG.42886	URS000195BFA2_441366	83.42	772	117	10	60	825	1925	1159	0	706	Gouaniawilldenowi (blunt-snouted clingfish) lncRNA (ENSGWIG00000017362.1)
MSTRG.9528	URS0001996C6A_31033	81.988	966	123	37	1049	2003	1056	131	0	773	Takifugurubripes (fugu) lncRNA (ENSTRUG00000027873.1)
MSTRG.12242	URS00025EA694_8022	86.765	136	18	0	70	205	1249	1384	2.86e-35	152	Oncorhynchusmykiss (rainbow trout) lncRNA (ENSOMYG00000052704.1)
MSTRG.36466	URS0001A20A7B_183150	93.22	236	16	0	1	236	2247	2482	7.63e-94	348	Oryziassinensis (Chinese medaka) lncRNA (ENSOSIG00000010789.1)
MSTRG.35103	URS00021EF08E_64144	84.689	209	32	0	47	255	147	355	3.95e-52	209	Anabastestudineus (climbing perch) lncRNA (ENSATEG00000027401.1)
MSTRG.27628	URS0001A21412_7957	82.5	120	9	6	3257	3364	2771	2652	1.22e-16	95.3	Carassiusauratus (goldfish) lncRNA (ENSCARG00000052219.1)
MSTRG.28407	URS000217FD2A_105023	81.919	271	31	16	1535	1792	1078	1343	2.14e-52	213	Nothobranchiusfurzeri (turquoise killifish) lncRNA (ENSNFUG00015008283.1)
MSTRG.38373	URS0001988F29_8128	85.861	488	52	9	2170	2645	1640	2122	1.19e-139	503	Oreochromisniloticus (Nile tilapia) lncRNA (ENSONIG00000034011.1)
MSTRG.20970	URS00025E5824_8022	80.364	275	38	8	903	1161	613	887	3.7e-47	195	Oncorhynchusmykiss (rainbow trout) lncRNA (ENSOMYG00000073513.1)
MSTRG.39278	URS0001A212CD_183150	94.118	170	10	0	147	316	897	728	2.65e-67	259	Oryziassinensis (Chinese medaka) lncRNA (ENSOSIG00000017372.1)
MSTRG.35363	URS0001987126_181472	83.025	324	46	3	78	401	4420	4106	5.66e-75	285	Salariasfasciatus (jewelled blenny) lncRNA (ENSSFAG00005006625.1)
MSTRG.7863	URS000217FD2A_105023	85.047	214	17	13	4	208	1343	1136	7.92e-51	204	Nothobranchiusfurzeri (turquoise killifish) lncRNA (ENSNFUG00015008283.1)
MSTRG.41672	URS00019817AF_8128	96.535	606	15	4	18	619	3621	4224	0	998	Oreochromisniloticus (Nile tilapia) lncRNA (ENSONIG00000034077.1)
MSTRG.39708	URS0001987126_181472	81.818	242	35	3	7	248	4420	4188	5.84e-48	195	Salariasfasciatus (jewelled blenny) lncRNA (ENSSFAG00005006625.1)
MSTRG.25990	URS000198C1D1_8175	84.969	479	53	12	2	473	467	1	9.07e-130	468	Sparusaurata (gilthead seabream) lncRNA (ENSSAUG00010005936.1)
MSTRG.35376	URS0001987126_181472	82.008	239	34	3	81	319	4420	4191	7.68e-48	195	Salariasfasciatus (jewelled blenny) lncRNA (ENSSFAG00005006625.1)
MSTRG.1962	URS0001987126_181472	84.244	311	48	1	1	310	4242	3932	4.48e-80	302	Salariasfasciatus (jewelled blenny) lncRNA (ENSSFAG00005006625.1)
MSTRG.27798	URS0001987126_181472	82.08	904	129	15	22	923	4598	3726	0	741	Salariasfasciatus (jewelled blenny) lncRNA (ENSSFAG00005006625.1)
MSTRG.19191	URS0002185F31_75864	80.571	175	34	0	32	206	129	303	9.84e-29	135	Anaszonorhyncha (Eastern spot-billed duck) lncRNA (ENSAZOG00000016503.1)
MSTRG.34288	URS000199776B_375764	83.631	336	40	8	614	935	2915	3249	2.82e-79	302	Sphaeramiaorbicularis (orbiculate cardinalfish) lncRNA (ENSSORG00005001878.1)
MSTRG.7561	URS00021F1344_64144	80.088	226	30	4	18	243	12353	12143	9.65e-36	154	Anabastestudineus (climbing perch) lncRNA (ENSATEG00000025720.1)
MSTRG.38574	URS0001999B22_8128	71.062	584	147	18	7001	7573	1336	764	1.46e-24	122	Oreochromisniloticus (Nile tilapia) lncRNA (ENSONIG00000036691.1)
MSTRG.41655	URS0001A20785_7957	75.547	274	46	19	231	489	2497	2230	9.93e-24	115	Carassiusauratus (goldfish) lncRNA (ENSCARG00000051766.1)
MSTRG.27807	URS000195BFA2_441366	83.377	770	117	11	1262	2023	1925	1159	0	702	Gouaniawilldenowi (blunt-snouted clingfish) lncRNA (ENSGWIG00000017362.1)
MSTRG.31192	URS0002183DC4_105023	81.308	214	29	8	904	1112	3777	3570	1.14e-37	163	Nothobranchiusfurzeri (turquoise killifish) lncRNA (ENSNFUG00015018471.1)
MSTRG.41983	URS00019830D9_173247	81.532	222	39	2	108	328	221	1	1.07e-43	182	Echeneisnaucrates (live sharksucker) lncRNA (ENSENLG00000000461.1)
MSTRG.22884	URS000217FD2A_105023	88.889	144	13	2	7	147	1200	1343	6.65e-42	174	Nothobranchiusfurzeri (turquoise killifish) lncRNA (ENSNFUG00015008283.1)
MSTRG.17401	URS000199776B_375764	83.387	313	40	7	1221	1522	3226	2915	2.51e-72	279	Sphaeramiaorbicularis (orbiculate cardinalfish) lncRNA (ENSSORG00005001878.1)
MSTRG.36837	URS0002181317_8019	92.462	199	15	0	3	201	1582	1780	2.67e-75	285	Oncorhynchuskisutch (coho salmon) lncRNA (ENSOKIG00005027572.1)
MSTRG.27079	URS00025F2AE6_13489	89.219	269	28	1	141	409	545	812	1.06e-89	335	Dicentrarchuslabrax (European seabass) lncRNA (ENSDLAG00005032649.1)
MSTRG.39288	URS000217FD2A_105023	82.657	271	29	15	220	478	1078	1342	2.07e-56	224	Nothobranchiusfurzeri (turquoise killifish) lncRNA (ENSNFUG00015008283.1)
MSTRG.42496	URS0001987126_181472	85.214	257	37	1	5	260	4016	4272	1.65e-68	263	Salariasfasciatus (jewelled blenny) lncRNA (ENSSFAG00005006625.1)
MSTRG.19127	URS0001987126_181472	81.59	239	35	3	2	240	4191	4420	2.66e-46	189	Salariasfasciatus (jewelled blenny) lncRNA (ENSSFAG00005006625.1)
MSTRG.29904	URS0001A21412_7957	78	350	64	9	110	448	1558	1905	3.25e-51	207	Carassiusauratus (goldfish) lncRNA (ENSCARG00000052219.1)
MSTRG.42095	URS000198A7CC_8128	92.537	67	3	2	2377	2442	1244	1179	8.79e-17	95.3	Oreochromisniloticus (Nile tilapia) lncRNA (ENSONIG00000038273.1)
MSTRG.37293	URS0001996E88_31033	87.629	97	9	3	290	385	1338	1432	3.5e-22	110	Takifugurubripes (fugu) lncRNA (ENSTRUG00000028521.1)
MSTRG.42623	URS00021EF08E_64144	87.805	123	15	0	96	218	355	233	5.14e-33	145	Anabastestudineus (climbing perch) lncRNA (ENSATEG00000027401.1)
MSTRG.14723	URS000217FD2A_105023	80.4	250	31	12	114	350	1343	1099	1.47e-41	174	Nothobranchiusfurzeri (turquoise killifish) lncRNA (ENSNFUG00015008283.1)
MSTRG.22882	URS000199F2B9_181472	87.356	261	30	3	1	260	499	241	1.63e-78	296	Salariasfasciatus (jewelled blenny) lncRNA (ENSSFAG00005014851.1)
MSTRG.33514	URS00025EA58A_8030	85.606	264	35	3	217	477	500	763	5.87e-71	274	Salmosalar (Atlantic salmon) lncRNA (ENSSSAG00000082919.1)
MSTRG.36017	URS0001951B9D_158456	87.685	203	21	4	1	202	963	1162	1.85e-59	233	Bettasplendens (Siamese fighting fish) lncRNA (ENSBSLG00000001409.1)
MSTRG.32716	URS00025EF0BA_8030	85.047	107	12	4	117	221	299	195	5.47e-21	106	Salmosalar (Atlantic salmon) lncRNA (ENSSSAG00000088947.1)
MSTRG.40767	URS000198A7CC_8128	91.045	67	4	2	666	731	1244	1179	1.69e-15	89.8	Oreochromisniloticus (Nile tilapia) lncRNA (ENSONIG00000038273.1)
MSTRG.34050	URS00019501E2_158456	89.744	117	12	0	119	235	1317	1201	7.11e-34	150	Bettasplendens (Siamese fighting fish) lncRNA (ENSBSLG00000016184.1)
MSTRG.32302	URS0001987126_181472	84.615	442	63	5	6	443	4166	3726	7.01e-120	435	Salariasfasciatus (jewelled blenny) lncRNA (ENSSFAG00005006625.1)
MSTRG.38295	URS000198A03B_181472	97.785	316	4	1	4	316	3377	3692	2.35e-152	542	Salariasfasciatus (jewelled blenny) lncRNA (ENSSFAG00005017252.1)
MSTRG.31624	URS00025EA694_8022	84.337	166	26	0	17	182	1414	1249	1.65e-38	163	Oncorhynchusmykiss (rainbow trout) lncRNA (ENSOMYG00000052704.1)
MSTRG.18589	URS0001987126_181472	80.79	557	76	14	4	559	4590	4064	1.67e-111	407	Salariasfasciatus (jewelled blenny) lncRNA (ENSSFAG00005006625.1)
MSTRG.23203	URS0001984D09_8128	79.861	288	52	5	11	295	1187	903	4.18e-51	206	Oreochromisniloticus (Nile tilapia) lncRNA (ENSONIG00000042506.1)
MSTRG.32730	URS000217FD2A_105023	82.31	277	31	16	12	276	1348	1078	8.63e-57	224	Nothobranchiusfurzeri (turquoise killifish) lncRNA (ENSNFUG00015008283.1)
MSTRG.18512	URS0001A20A7B_183150	93.478	230	15	0	2	231	2253	2482	3.29e-92	342	Oryziassinensis (Chinese medaka) lncRNA (ENSOSIG00000010789.1)
MSTRG.5640	URS0002181B97_283035	87.179	78	10	0	44	121	273	196	2.8e-16	89.8	Sanderlucioperca (pike-perch) lncRNA (ENSSLUG00000023712.1)
MSTRG.6699	URS00021EF08E_64144	85.393	178	24	2	290	466	355	179	4.06e-44	183	Anabastestudineus (climbing perch) lncRNA (ENSATEG00000027401.1)
MSTRG.40360	URS00021EF08E_64144	85.635	181	25	1	74	253	355	175	3.09e-46	189	Anabastestudineus (climbing perch) lncRNA (ENSATEG00000027401.1)
MSTRG.25974	URS00025E40FE_8022	95.563	293	13	0	1	293	3809	4101	1.03e-130	470	Oncorhynchusmykiss (rainbow trout) lncRNA (ENSOMYG00000063503.1)
MSTRG.26240	URS000217FD2A_105023	84.834	211	16	11	37	232	1132	1341	4.17e-49	198	Nothobranchiusfurzeri (turquoise killifish) lncRNA (ENSNFUG00015008283.1)
MSTRG.33274	URS00025E4BB4_13489	89.115	2554	252	15	201	2748	2792	259	0	3153	Dicentrarchuslabrax (European seabass) lncRNA (ENSDLAG00005021946.2)
MSTRG.31270	URS000195379E_210632	89.919	248	20	4	131	374	1158	912	6.7e-84	315	Parambassisranga (Indian glassy fish) lncRNA (ENSPRNG00000004048.1)
MSTRG.38428	URS0001987126_181472	86.364	220	29	1	1	219	4299	4080	2.33e-61	239	Salariasfasciatus (jewelled blenny) lncRNA (ENSSFAG00005006625.1)
MSTRG.26792	URS00019663D7_299321	86.301	146	18	2	66	210	1117	973	6.36e-37	158	Denticepsclupeoides (denticle herring) lncRNA (ENSDCDG00000024870.1)
MSTRG.38076	URS00019591CC_7994	84.615	273	26	9	6	270	1609	1873	8.57e-67	257	Astyanaxmexicanus (Pachon cavefish) lncRNA (ENSAMXG00005009749.1)
MSTRG.19017	URS000196D937_7950	79.817	218	31	11	8	217	939	1151	1.42e-33	147	Clupeaharengus (Atlantic herring) lncRNA (ENSCHAG00000001921.1)
MSTRG.26513	URS00025EA58A_8030	85.169	236	31	3	657	888	735	500	1.13e-59	239	Salmosalar (Atlantic salmon) lncRNA (ENSSSAG00000082919.1)
MSTRG.14065	URS000199776B_375764	85.161	155	17	5	540	688	2904	3058	2.96e-35	154	Sphaeramiaorbicularis (orbiculate cardinalfish) lncRNA (ENSSORG00005001878.1)
MSTRG.8109	URS0001959457_56716	87.276	503	44	15	1	496	19	508	2.27e-156	556	Cottopercagobio (channel bull blenny) lncRNA (ENSCGOG00000022543.1)
MSTRG.41731	URS00021EF08E_64144	84.681	235	36	0	206	440	147	381	2.5e-59	235	Anabastestudineus (climbing perch) lncRNA (ENSATEG00000027401.1)
MSTRG.7672	URS00025E40FE_8022	93.119	436	30	0	1	436	3519	3954	0	640	Oncorhynchusmykiss (rainbow trout) lncRNA (ENSOMYG00000063503.1)
MSTRG.17464	URS0001987126_181472	80.068	592	86	14	4	594	4550	3990	1.36e-112	411	Salariasfasciatus (jewelled blenny) lncRNA (ENSSFAG00005006625.1)
MSTRG.36419	URS0001974704_158456	96.522	115	4	0	181	295	750	864	9.09e-47	191	Bettasplendens (Siamese fighting fish) lncRNA (ENSBSLG00000002801.1)
MSTRG.26003	URS00021F1344_64144	81.404	285	48	2	54	337	12261	12541	1.42e-57	228	Anabastestudineus (climbing perch) lncRNA (ENSATEG00000025720.1)
MSTRG.16662	URS0001A212CD_183150	92.627	217	14	1	1	217	892	678	4.76e-83	311	Oryziassinensis (Chinese medaka) lncRNA (ENSOSIG00000017372.1)
MSTRG.27851	URS00025EEC22_13489	93.859	1205	71	1	2446	3650	1	1202	0	1812	Dicentrarchuslabrax (European seabass) lncRNA (ENSDLAG00005030197.1)
MSTRG.42281	URS0001A18CDC_183150	78.409	704	92	29	507	1197	3362	4018	2.73e-109	403	Oryziassinensis (Chinese medaka) lncRNA (ENSOSIG00000000497.1)
MSTRG.37738	URS0001987C5A_8128	80.488	287	31	7	778	1040	4348	4633	7.54e-48	196	Oreochromisniloticus (Nile tilapia) lncRNA (ENSONIG00000039193.1)
MSTRG.37258	URS0001988F29_8128	87.671	292	35	1	1	291	2032	1741	3.02e-91	339	Oreochromisniloticus (Nile tilapia) lncRNA (ENSONIG00000034011.1)
MSTRG.24462	URS0001A20A7B_183150	93.333	240	16	0	2	241	2243	2482	3.48e-96	355	Oryziassinensis (Chinese medaka) lncRNA (ENSOSIG00000010789.1)
MSTRG.38262	URS000217FD2A_105023	81.919	271	31	15	69	327	1342	1078	2.43e-53	213	Nothobranchiusfurzeri (turquoise killifish) lncRNA (ENSNFUG00015008283.1)
MSTRG.37238	URS000196D937_7950	81.25	224	28	12	5	220	935	1152	9.53e-40	169	Clupeaharengus (Atlantic herring) lncRNA (ENSCHAG00000001921.1)
MSTRG.40836	URS0001987C5A_8128	80.83	506	75	8	525	1009	4166	4670	3.35e-102	377	Oreochromisniloticus (Nile tilapia) lncRNA (ENSONIG00000039193.1)
MSTRG.27997	URS0001990044_8128	82.507	343	56	4	25	364	2019	1678	6.57e-79	298	Oreochromisniloticus (Nile tilapia) lncRNA (ENSONIG00000029359.1)
MSTRG.35265	URS00025EA58A_8030	87.083	240	30	1	1791	2029	741	502	1.05e-69	270	Salmosalar (Atlantic salmon) lncRNA (ENSSSAG00000082919.1)
MSTRG.39791	URS00025F1D3D_8030	80.062	321	40	18	493	809	1593	1293	2.35e-53	217	Salmosalar (Atlantic salmon) lncRNA (ENSSSAG00000114298.1)
MSTRG.1863	URS0001A226A6_123683	85.915	71	10	0	531	601	615	685	2.6e-11	76.8	Oryziasjavanicus (javanese ricefish) lncRNA (ENSOJAG00000006298.1)
MSTRG.37323	URS00025F44FE_8030	84.956	113	10	5	3749	3860	7981	7875	4.74e-20	108	Salmosalar (Atlantic salmon) lncRNA (ENSSSAG00000107831.1)
MSTRG.26975	URS000217FD2A_105023	84.817	191	19	9	1	185	1318	1132	1.35e-44	183	Nothobranchiusfurzeri (turquoise killifish) lncRNA (ENSNFUG00015008283.1)
MSTRG.41558	URS00025F225B_8030	84.783	138	17	3	182	317	804	939	4.9e-30	135	Salmosalar (Atlantic salmon) lncRNA (ENSSSAG00000107615.1)
MSTRG.9604	URS00019991CB_8128	83.889	360	42	8	1	358	248	593	3.05e-88	329	Oreochromisniloticus (Nile tilapia) lncRNA (ENSONIG00000026515.2)
MSTRG.35991	URS00021EF08E_64144	85.417	144	19	2	171	313	197	339	6.03e-34	148	Anabastestudineus (climbing perch) lncRNA (ENSATEG00000027401.1)
MSTRG.30014	URS000199776B_375764	81.471	367	39	11	2658	3021	2915	3255	1.45e-70	274	Sphaeramiaorbicularis (orbiculate cardinalfish) lncRNA (ENSSORG00005001878.1)
MSTRG.28223	URS00019817AF_8128	88.259	247	27	2	3265	3511	940	1184	9.95e-77	294	Oreochromisniloticus (Nile tilapia) lncRNA (ENSONIG00000034077.1)
MSTRG.32369	URS0002181B97_283035	81.295	139	25	1	267	404	196	334	1.03e-22	111	Sanderlucioperca (pike-perch) lncRNA (ENSSLUG00000023712.1)
MSTRG.34405	URS000217FD2A_105023	80.921	304	38	17	509	801	1049	1343	3.41e-55	222	Nothobranchiusfurzeri (turquoise killifish) lncRNA (ENSNFUG00015008283.1)
MSTRG.6855	URS0001A16B4B_123683	89.912	228	23	0	1	228	2792	2565	5.07e-78	294	Oryziasjavanicus (javanese ricefish) lncRNA (ENSOJAG00000001490.1)
MSTRG.28084	URS0002181B97_283035	80	140	21	4	452	586	333	196	3.65e-17	97.1	Sanderlucioperca (pike-perch) lncRNA (ENSSLUG00000023712.1)
MSTRG.36995	URS0001992A77_8128	82.405	341	47	11	4	338	891	558	4.71e-75	285	Oreochromisniloticus (Nile tilapia) lncRNA (ENSONIG00000034679.1)
MSTRG.32295	URS0002181B97_283035	79.856	139	27	1	194	331	334	196	3.06e-19	100	Sanderlucioperca (pike-perch) lncRNA (ENSSLUG00000023712.1)
MSTRG.37771	URS000217FD2A_105023	82.072	251	27	13	3406	3644	1343	1099	1.36e-47	198	Nothobranchiusfurzeri (turquoise killifish) lncRNA (ENSNFUG00015008283.1)
MSTRG.11793	URS000198188B_8128	95.312	64	3	0	9	72	2417	2354	5.07e-20	102	Oreochromisniloticus (Nile tilapia) lncRNA (ENSONIG00000035615.1)
MSTRG.7893	URS0001986854_8128	89.333	75	6	2	3776	3848	82	8	4.06e-16	93.5	Oreochromisniloticus (Nile tilapia) lncRNA (ENSONIG00000031357.1)
MSTRG.29013	URS0001A20A7B_183150	92.653	245	17	1	2	246	2239	2482	5.61e-95	351	Oryziassinensis (Chinese medaka) lncRNA (ENSOSIG00000010789.1)
MSTRG.41435	URS00025EA694_8022	84.659	176	27	0	1440	1615	1424	1249	3.31e-41	176	Oncorhynchusmykiss (rainbow trout) lncRNA (ENSOMYG00000052704.1)
MSTRG.24394	URS0001A1E0AD_183150	87.5	216	16	2	1	206	1007	793	2.15e-61	239	Oryziassinensis (Chinese medaka) lncRNA (ENSOSIG00000023853.1)
MSTRG.3254	URS0001A20A7B_183150	88.537	410	40	4	4010	4419	2080	2482	1.41e-135	490	Oryziassinensis (Chinese medaka) lncRNA (ENSOSIG00000010789.1)
MSTRG.40105	URS0001987C5A_8128	82.181	853	115	16	748	1576	4166	5005	0	699	Oreochromisniloticus (Nile tilapia) lncRNA (ENSONIG00000039193.1)
MSTRG.6678	URS0001983B7A_8175	87.015	593	70	7	305	893	606	1195	0	662	Sparusaurata (gilthead seabream) lncRNA (ENSSAUG00010017320.1)
MSTRG.19015	URS00025E6AEB_8022	92.683	246	16	2	2	245	5251	5496	8.9e-96	353	Oncorhynchusmykiss (rainbow trout) lncRNA (ENSOMYG00000033727.2)
MSTRG.39902	URS000195BFA2_441366	83.506	770	117	9	565	1327	1925	1159	0	710	Gouaniawilldenowi (blunt-snouted clingfish) lncRNA (ENSGWIG00000017362.1)
MSTRG.1007	URS00019557CE_9986	97.701	87	1	1	405	490	101	15	2.01e-33	148	Oryctolaguscuniculus (rabbit) lncRNA (ENSOCUG00000030053.1)
MSTRG.41251	URS000198A7CC_8128	83.81	105	13	4	1076	1178	1244	1142	1.29e-17	97.1	Oreochromisniloticus (Nile tilapia) lncRNA (ENSONIG00000038273.1)
MSTRG.7376	URS0001987126_181472	85.571	499	69	3	6	501	4337	3839	1.81e-145	520	Salariasfasciatus (jewelled blenny) lncRNA (ENSSFAG00005006625.1)
MSTRG.8350	URS00021F1344_64144	83.251	203	34	0	6	208	12260	12058	7.97e-46	187	Anabastestudineus (climbing perch) lncRNA (ENSATEG00000025720.1)
MSTRG.13621	URS0001987126_181472	85.027	374	52	4	1	371	4264	3892	8.35e-103	377	Salariasfasciatus (jewelled blenny) lncRNA (ENSSFAG00005006625.1)
MSTRG.30719	URS0001993D13_181472	80.734	109	16	3	10577	10683	1593	1488	8.81e-12	80.5	Salariasfasciatus (jewelled blenny) lncRNA (ENSSFAG00005018987.1)
MSTRG.6052	URS0001987126_181472	82.697	393	58	4	57	448	4409	4026	1.36e-91	340	Salariasfasciatus (jewelled blenny) lncRNA (ENSSFAG00005006625.1)
MSTRG.26537	URS0001997E12_8175	92.857	182	8	2	5172	5351	3205	3027	6.47e-66	259	Sparusaurata (gilthead seabream) lncRNA (ENSSAUG00010005108.1)
MSTRG.19905	URS00021F1344_64144	82.464	211	32	2	37	246	12261	12467	1.67e-43	180	Anabastestudineus (climbing perch) lncRNA (ENSATEG00000025720.1)
MSTRG.29990	URS00021EED13_205130	75.15	833	186	20	2341	3160	1432	608	7.14e-100	372	Mastacembelusarmatus (zig-zag eel) lncRNA (ENSMAMG00000025448.1)
MSTRG.38583	URS00019697BC_7950	96.429	84	3	0	2622	2705	89	172	5.97e-30	139	Clupeaharengus (Atlantic herring) lncRNA (ENSCHAG00000023880.1)
MSTRG.40743	URS000217FD2A_105023	85.714	217	19	11	6	215	1343	1132	4.29e-55	219	Nothobranchiusfurzeri (turquoise killifish) lncRNA (ENSNFUG00015008283.1)
MSTRG.14988	URS000198188B_8128	95.312	64	3	0	325	388	2354	2417	6.05e-20	102	Oreochromisniloticus (Nile tilapia) lncRNA (ENSONIG00000035615.1)
MSTRG.37467	URS0002183DC4_105023	83.007	153	20	4	1670	1822	3553	3699	1.64e-28	134	Nothobranchiusfurzeri (turquoise killifish) lncRNA (ENSNFUG00015018471.1)
MSTRG.18731	URS00025E40FE_8022	93.043	575	40	0	1	575	3499	4073	0	841	Oncorhynchusmykiss (rainbow trout) lncRNA (ENSOMYG00000063503.1)
MSTRG.7698	URS000198C1D1_8175	88.119	202	23	1	82	282	952	1153	3.04e-61	239	Sparusaurata (gilthead seabream) lncRNA (ENSSAUG00010005936.1)
MSTRG.36839	URS0001990044_8128	82.686	283	46	3	784	1064	1681	1962	2.08e-63	248	Oreochromisniloticus (Nile tilapia) lncRNA (ENSONIG00000029359.1)
MSTRG.42321	URS000217FD2A_105023	81.651	218	28	8	162	372	1132	1344	4.07e-40	171	Nothobranchiusfurzeri (turquoise killifish) lncRNA (ENSNFUG00015008283.1)
MSTRG.20572	URS0001987126_181472	80.661	998	150	22	1	988	4690	3726	0	734	Salariasfasciatus (jewelled blenny) lncRNA (ENSSFAG00005006625.1)
MSTRG.38349	URS00021EF08E_64144	83.051	177	30	0	78	254	355	179	8.17e-38	161	Anabastestudineus (climbing perch) lncRNA (ENSATEG00000027401.1)
MSTRG.37939	URS0001989B44_9615	82.418	91	11	5	7	94	570	658	1.52e-11	75	Canislupus familiaris (dog) lncRNA (ENSCAFG00030003398.1)
MSTRG.19062	URS00025EA694_8022	84.663	163	25	0	200	362	1249	1411	3.15e-38	163	Oncorhynchusmykiss (rainbow trout) lncRNA (ENSOMYG00000052704.1)
MSTRG.18740	URS00025EA694_8022	88.298	94	11	0	565	658	1249	1342	4.76e-23	113	Oncorhynchusmykiss (rainbow trout) lncRNA (ENSOMYG00000052704.1)
MSTRG.12075	URS000217FD2A_105023	79.603	353	47	20	59	399	1388	1049	2.21e-57	230	Nothobranchiusfurzeri (turquoise killifish) lncRNA (ENSNFUG00015008283.1)
MSTRG.7619	URS0001988F29_8128	89.169	397	40	3	74	468	1640	2035	3.67e-137	492	Oreochromisniloticus (Nile tilapia) lncRNA (ENSONIG00000034011.1)
MSTRG.26833	URS00025EA694_8022	84.94	166	25	0	1583	1748	1249	1414	3.62e-39	169	Oncorhynchusmykiss (rainbow trout) lncRNA (ENSOMYG00000052704.1)
MSTRG.40509	URS0001987C5A_8128	82.109	844	114	19	12	825	5005	4169	0	688	Oreochromisniloticus (Nile tilapia) lncRNA (ENSONIG00000039193.1)
MSTRG.36894	URS00021EF08E_64144	85.816	141	20	0	6	146	215	355	1.3e-34	150	Anabastestudineus (climbing perch) lncRNA (ENSATEG00000027401.1)
MSTRG.12258	URS00025EA694_8022	87.755	147	18	0	102	248	1249	1395	2.75e-41	172	Oncorhynchusmykiss (rainbow trout) lncRNA (ENSOMYG00000052704.1)
MSTRG.7525	URS00025ECBC2_8030	85.556	90	13	0	184	273	1080	1169	1.1e-17	95.3	Salmosalar (Atlantic salmon) lncRNA (ENSSSAG00000082952.1)
MSTRG.18614	URS00021F1344_64144	81.053	285	49	2	34	317	12261	12541	6.39e-56	222	Anabastestudineus (climbing perch) lncRNA (ENSATEG00000025720.1)
MSTRG.30054	URS0001987126_181472	85.659	516	69	5	2	513	4337	3823	5.13e-151	538	Salariasfasciatus (jewelled blenny) lncRNA (ENSSFAG00005006625.1)
MSTRG.35143	URS00021F1344_64144	80.396	505	78	8	88	590	12541	12056	1.15e-98	364	Anabastestudineus (climbing perch) lncRNA (ENSATEG00000025720.1)
MSTRG.31263	URS00021EF08E_64144	83.254	209	35	0	109	317	355	147	4.15e-47	193	Anabastestudineus (climbing perch) lncRNA (ENSATEG00000027401.1)
MSTRG.34367	URS0001987126_181472	81.967	305	46	3	1	305	4125	4420	1.66e-64	250	Salariasfasciatus (jewelled blenny) lncRNA (ENSSFAG00005006625.1)
MSTRG.6024	URS00019988FD_8175	88.266	571	67	0	1	571	1168	598	0	684	Sparusaurata (gilthead seabream) lncRNA (ENSSAUG00010019413.1)
MSTRG.41972	URS000195BFA2_441366	83.766	770	119	6	847	1613	1925	1159	0	725	Gouaniawilldenowi (blunt-snouted clingfish) lncRNA (ENSGWIG00000017362.1)
MSTRG.37462	URS000198A7CC_8128	89.796	147	15	0	1561	1707	602	748	1.04e-44	189	Oreochromisniloticus (Nile tilapia) lncRNA (ENSONIG00000038273.1)
MSTRG.37765	URS000194D708_56716	81.416	339	56	7	2	336	53	388	1.85e-70	270	Cottopercagobio (channel bull blenny) lncRNA (ENSCGOG00000005508.1)
MSTRG.2844	URS00019537E0_56716	94.286	70	4	0	1	70	755	686	7.55e-22	108	Cottopercagobio (channel bull blenny) lncRNA (ENSCGOG00000005858.1)
MSTRG.14033	URS0001A20A7B_183150	89.512	410	36	5	241	650	2482	2080	3.89e-142	512	Oryziassinensis (Chinese medaka) lncRNA (ENSOSIG00000010789.1)
MSTRG.35147	URS00021F1344_64144	79.592	490	80	5	44	533	12541	12072	2.7e-89	333	Anabastestudineus (climbing perch) lncRNA (ENSATEG00000025720.1)
MSTRG.28103	URS00025EB1D6_8030	82.456	114	15	4	231	341	307	418	1.02e-17	95.3	Salmosalar (Atlantic salmon) lncRNA (ENSSSAG00000087316.1)
MSTRG.8083	URS00025F4CE0_8030	83.549	541	38	31	1	495	5320	5855	1.76e-126	459	Salmosalar (Atlantic salmon) lncRNA (ENSSSAG00000102806.1)
MSTRG.25038	URS000217FD2A_105023	96.809	94	3	0	35	128	1341	1248	2.86e-36	158	Nothobranchiusfurzeri (turquoise killifish) lncRNA (ENSNFUG00015008283.1)
MSTRG.26006	URS000198A03B_181472	96.431	1485	43	2	5	1479	2175	3659	0	2440	Salariasfasciatus (jewelled blenny) lncRNA (ENSSFAG00005017252.1)
MSTRG.32675	URS00021F1344_64144	81.143	175	33	0	1	175	12367	12541	9.98e-32	141	Anabastestudineus (climbing perch) lncRNA (ENSATEG00000025720.1)
MSTRG.38283	URS000199B22E_8175	88.298	188	22	0	152	339	2245	2432	4.88e-56	226	Sparusaurata (gilthead seabream) lncRNA (ENSSAUG00010001362.1)
MSTRG.24158	URS00025E9C3B_8030	74.457	599	122	28	3799	4381	2986	2403	3.69e-57	230	Salmosalar (Atlantic salmon) lncRNA (ENSSSAG00000110927.1)
MSTRG.29617	URS00025E9AD5_8030	84.685	111	14	3	7683	7791	8441	8332	5.6e-20	108	Salmosalar (Atlantic salmon) lncRNA (ENSSSAG00000121090.1)
MSTRG.416	URS00021F1344_64144	81.404	285	48	2	12	295	12261	12541	8.59e-58	228	Anabastestudineus (climbing perch) lncRNA (ENSATEG00000025720.1)
MSTRG.30352	URS0000A92753_7918	97.778	45	1	0	1	45	5861	5817	5.1e-12	78.7	Lepisosteusoculatus (Spotted gar) lncRNA (ENSLOCG00000021811.1)
MSTRG.38676	URS00025F3B8A_8030	80.508	118	15	7	3838	3947	3074	3191	2.53e-13	84.2	Salmosalar (Atlantic salmon) lncRNA (ENSSSAG00000099715.1)
MSTRG.27116	URS00021EF577_52904	81.962	316	22	21	41	330	2543	2237	4.45e-59	235	Scophthalmusmaximus (turbot) lncRNA (ENSSMAG00000022659.1)
MSTRG.33033	URS0001A17A5A_8010	83.542	559	54	23	193	735	238	774	8.85e-136	488	Esoxlucius (northern pike) lncRNA (ENSELUG00000032581.1)
MSTRG.12129	URS0001A20A7B_183150	93.004	243	17	0	83	325	2482	2240	3.39e-96	355	Oryziassinensis (Chinese medaka) lncRNA (ENSOSIG00000010789.1)
MSTRG.13277	URS00025EB060_8030	97.516	161	3	1	42	201	307	467	5.72e-72	274	Salmosalar (Atlantic salmon) lncRNA (ENSSSAG00000100631.1)
MSTRG.28745	URS000217FD2A_105023	82.353	272	30	15	37	296	1078	1343	1.18e-55	220	Nothobranchiusfurzeri (turquoise killifish) lncRNA (ENSNFUG00015008283.1)
MSTRG.3832	URS00025F6B60_8030	92.982	57	2	1	104	160	3363	3309	1.95e-13	82.4	Salmosalar (Atlantic salmon) lncRNA (ENSSSAG00000104562.1)
MSTRG.31269	URS000217FD2A_105023	85.648	216	21	9	78	287	1132	1343	4.51e-55	219	Nothobranchiusfurzeri (turquoise killifish) lncRNA (ENSNFUG00015008283.1)
MSTRG.34025	URS00025F665B_8030	83.784	148	23	1	40	187	1667	1813	1.7e-30	139	Salmosalar (Atlantic salmon) lncRNA (ENSSSAG00000095370.1)
MSTRG.4369	URS000198A596_8032	82.353	187	25	7	106	286	363	179	5.53e-36	156	Salmotrutta (brown trout) lncRNA (ENSSTUG00000039663.1)
MSTRG.8693	URS0001A16B4B_123683	82.192	146	15	4	1628	1773	2703	2837	9.19e-23	115	Oryziasjavanicus (javanese ricefish) lncRNA (ENSOJAG00000001490.1)
MSTRG.8132	URS00021F1344_64144	79.953	429	66	4	4	431	12506	12097	7.86e-79	298	Anabastestudineus (climbing perch) lncRNA (ENSATEG00000025720.1)
MSTRG.23806	URS0001987126_181472	84.641	612	88	6	168	774	3726	4336	7.64e-171	604	Salariasfasciatus (jewelled blenny) lncRNA (ENSSFAG00005006625.1)
MSTRG.28019	URS00025E6AEB_8022	96.752	431	14	0	1	431	6309	5879	0	719	Oncorhynchusmykiss (rainbow trout) lncRNA (ENSOMYG00000033727.2)
MSTRG.4692	URS0001A20A7B_183150	93.836	146	9	0	5	150	2337	2482	1.13e-55	220	Oryziassinensis (Chinese medaka) lncRNA (ENSOSIG00000010789.1)
MSTRG.41305	URS00021EE1A7_8049	82.313	147	15	4	598	743	2015	1879	6.76e-24	117	Gadusmorhua (Atlantic cod) lncRNA (ENSGMOG00000036753.1)
MSTRG.7879	URS0002181B97_283035	80.576	139	26	1	53	190	196	334	3.09e-21	106	Sanderlucioperca (pike-perch) lncRNA (ENSSLUG00000023712.1)
MSTRG.42439	URS00025E37C2_8030	86.31	168	22	1	160	327	3238	3072	6.13e-44	182	Salmosalar (Atlantic salmon) lncRNA (ENSSSAG00000105408.1)
MSTRG.31682	URS00021F2F9B_205130	87.727	220	27	0	1	220	813	1032	6.39e-67	257	Mastacembelusarmatus (zig-zag eel) lncRNA (ENSMAMG00000027446.1)
MSTRG.37775	URS0001A212CD_183150	88.94	217	20	3	115	329	749	535	3.51e-68	265	Oryziassinensis (Chinese medaka) lncRNA (ENSOSIG00000017372.1)
MSTRG.40051	URS0001987C5A_8128	81.513	476	61	11	977	1433	4166	4633	7.45e-99	366	Oreochromisniloticus (Nile tilapia) lncRNA (ENSONIG00000039193.1)
MSTRG.39781	URS00021EF08E_64144	85.167	209	31	0	121	329	147	355	1.96e-53	215	Anabastestudineus (climbing perch) lncRNA (ENSATEG00000027401.1)
MSTRG.38893	URS0001A20A7B_183150	91.489	282	21	2	1	282	2204	2482	5.37e-105	385	Oryziassinensis (Chinese medaka) lncRNA (ENSOSIG00000010789.1)
MSTRG.14789	URS000199EE46_375764	87.179	78	10	0	448	525	3186	3263	1.57e-15	89.8	Sphaeramiaorbicularis (orbiculate cardinalfish) lncRNA (ENSSORG00005016840.1)
MSTRG.21752	URS000196069C_56716	88.783	419	12	12	813	1230	591	207	4.29e-133	481	Cottopercagobio (channel bull blenny) lncRNA (ENSCGOG00000009533.1)
MSTRG.26511	URS000217FD2A_105023	91.589	107	6	2	1937	2040	1237	1343	5.95e-32	145	Nothobranchiusfurzeri (turquoise killifish) lncRNA (ENSNFUG00015008283.1)
MSTRG.32366	URS00025EA58A_8030	89.928	139	14	0	83	221	500	638	1.43e-43	180	Salmosalar (Atlantic salmon) lncRNA (ENSSSAG00000082919.1)
MSTRG.31900	URS00025EECE2_13489	91.748	206	16	1	1	206	264	60	2.75e-75	285	Dicentrarchuslabrax (European seabass) lncRNA (ENSDLAG00005032533.1)
MSTRG.41741	URS0001987C5A_8128	82.45	849	105	21	343	1159	5002	4166	0	702	Oreochromisniloticus (Nile tilapia) lncRNA (ENSONIG00000039193.1)
MSTRG.41123	URS00025EB1D6_8030	83.333	114	15	3	201	312	307	418	5.61e-20	102	Salmosalar (Atlantic salmon) lncRNA (ENSSSAG00000087316.1)
MSTRG.28718	URS000199BE9E_8128	93.284	134	9	0	763	896	148	281	2.45e-48	198	Oreochromisniloticus (Nile tilapia) lncRNA (ENSONIG00000026115.2)
MSTRG.34207	URS000195BFA2_441366	84.211	570	85	5	715	1281	1925	1358	6.13e-154	549	Gouaniawilldenowi (blunt-snouted clingfish) lncRNA (ENSGWIG00000017362.1)
MSTRG.38374	URS0001A20A7B_183150	89.024	410	38	4	149	558	2482	2080	4.34e-139	501	Oryziassinensis (Chinese medaka) lncRNA (ENSOSIG00000010789.1)
MSTRG.29616	URS0001964EBE_210632	78.443	167	23	5	1906	2059	1248	1082	1.89e-17	97.1	Parambassisranga (Indian glassy fish) lncRNA (ENSPRNG00000012539.1)
MSTRG.18419	URS0001A1C5DF_8010	73.416	805	166	24	374	1171	2798	3561	4.21e-66	257	Esoxlucius (northern pike) lncRNA (ENSELUG00000030185.1)
MSTRG.40123	URS00021F3AB1_64144	76.812	207	26	11	206	393	3016	3219	2.79e-18	97.1	Anabastestudineus (climbing perch) lncRNA (ENSATEG00000028840.1)
MSTRG.42336	URS000195BF84_7950	89.61	77	8	0	752	828	998	1074	1.69e-18	99	Clupeaharengus (Atlantic herring) lncRNA (ENSCHAG00000021356.1)
MSTRG.33121	URS0002182B9F_283035	92.267	375	29	0	58	432	578	204	2.16e-149	532	Sanderlucioperca (pike-perch) lncRNA (ENSSLUG00000026101.1)
MSTRG.2610	URS000199A5CF_8128	81.481	405	68	7	149	550	2745	3145	7.8e-87	326	Oreochromisniloticus (Nile tilapia) lncRNA (ENSONIG00000022989.2)
MSTRG.26557	URS0000D719A4_7764	76.923	247	55	2	31	276	2522	2277	3.13e-31	139	Eptatretusburgeri (Inshore hagfish) lncRNA (ENSEBUG00000017319.1)
MSTRG.42026	URS00019A2101_8128	90.541	148	10	3	26	170	3246	3100	2.02e-47	193	Oreochromisniloticus (Nile tilapia) lncRNA (ENSONIG00000033621.1)
MSTRG.42322	URS0001981BF9_8175	80.365	219	41	2	802	1019	1206	989	2.04e-38	165	Sparusaurata (gilthead seabream) lncRNA (ENSSAUG00010018532.1)
MSTRG.28123	URS0001987126_181472	85.802	324	45	1	1	323	4264	3941	2.65e-92	342	Salariasfasciatus (jewelled blenny) lncRNA (ENSSFAG00005006625.1)
MSTRG.17150	URS0001987126_181472	85.764	288	40	1	1	287	4064	4351	1.23e-80	303	Salariasfasciatus (jewelled blenny) lncRNA (ENSSFAG00005006625.1)
MSTRG.35914	URS00021F02BF_52904	77.138	573	123	8	25	594	1	568	7.2e-87	326	Scophthalmusmaximus (turbot) lncRNA (ENSSMAG00000034920.1)
MSTRG.22151	URS0002181B97_283035	80.576	139	26	1	291	428	196	334	6.59e-21	106	Sanderlucioperca (pike-perch) lncRNA (ENSSLUG00000023712.1)
MSTRG.40514	URS0001A21BE2_123683	94.595	74	4	0	47	120	135	208	7.17e-24	115	Oryziasjavanicus (javanese ricefish) lncRNA (ENSOJAG00000005632.1)
MSTRG.29750	URS00021EF08E_64144	82.39	159	28	0	58	216	197	355	2.95e-31	139	Anabastestudineus (climbing perch) lncRNA (ENSATEG00000027401.1)
MSTRG.33856	URS0001987C5A_8128	81.199	851	115	21	86	905	5005	4169	0	643	Oreochromisniloticus (Nile tilapia) lncRNA (ENSONIG00000039193.1)
MSTRG.8733	URS0001997702_8128	85.185	108	9	5	2644	2749	711	813	2.05e-19	104	Oreochromisniloticus (Nile tilapia) lncRNA (ENSONIG00000029515.1)
MSTRG.41732	URS0001987126_181472	82.738	336	47	4	18	351	4420	4094	3.79e-76	289	Salariasfasciatus (jewelled blenny) lncRNA (ENSSFAG00005006625.1)
MSTRG.39122	URS000198A7CC_8128	78	150	22	9	1140	1284	1323	1180	1.2e-13	84.2	Oreochromisniloticus (Nile tilapia) lncRNA (ENSONIG00000038273.1)
MSTRG.32147	URS0001A1B812_74940	76.804	194	28	9	258	435	946	1138	9.37e-17	93.5	Oncorhynchustshawytscha (Chinook salmon) lncRNA (ENSOTSG00005043393.1)
MSTRG.25755	URS0001987126_181472	83.706	313	49	2	1	311	4220	3908	7.14e-78	294	Salariasfasciatus (jewelled blenny) lncRNA (ENSSFAG00005006625.1)
MSTRG.41405	URS00025F665B_8030	86.364	132	18	0	577	708	1798	1667	2.05e-32	145	Salmosalar (Atlantic salmon) lncRNA (ENSSSAG00000095370.1)
MSTRG.3794	URS0001987126_181472	85	300	44	1	8	306	4287	3988	1.17e-80	303	Salariasfasciatus (jewelled blenny) lncRNA (ENSSFAG00005006625.1)
MSTRG.14904	URS000217FD2A_105023	85.185	216	20	11	122	330	1342	1132	8.86e-53	211	Nothobranchiusfurzeri (turquoise killifish) lncRNA (ENSNFUG00015008283.1)
MSTRG.41838	URS0001987C5A_8128	82.054	847	112	20	1173	1989	4169	5005	0	686	Oreochromisniloticus (Nile tilapia) lncRNA (ENSONIG00000039193.1)
MSTRG.32938	URS0001985A8A_8175	84.95	299	39	6	11	304	298	1	1.38e-78	298	Sparusaurata (gilthead seabream) lncRNA (ENSSAUG00010009679.1)
MSTRG.39769	URS000217F97A_105023	85.714	168	23	1	122	288	186	19	2.52e-42	176	Nothobranchiusfurzeri (turquoise killifish) lncRNA (ENSNFUG00015011863.1)
MSTRG.33410	URS00019583F5_7994	87.225	227	24	4	10	235	1642	1420	8.91e-66	254	Astyanaxmexicanus (Pachon cavefish) lncRNA (ENSAMXG00005001603.1)
MSTRG.26251	URS000217FD2A_105023	83.6	250	28	11	20	263	1374	1132	2.9e-56	222	Nothobranchiusfurzeri (turquoise killifish) lncRNA (ENSNFUG00015008283.1)
MSTRG.19410	URS000217FD2A_105023	85.326	184	18	8	63	240	1136	1316	4.38e-44	182	Nothobranchiusfurzeri (turquoise killifish) lncRNA (ENSNFUG00015008283.1)
MSTRG.38144	URS000196A853_210632	89.796	98	4	5	3	94	656	753	8.66e-26	121	Parambassisranga (Indian glassy fish) lncRNA (ENSPRNG00000015943.1)
MSTRG.28096	URS0001987C5A_8128	81.235	842	126	15	4020	4831	4166	5005	0	651	Oreochromisniloticus (Nile tilapia) lncRNA (ENSONIG00000039193.1)
MSTRG.22284	URS0001A1FBCA_183150	99.083	109	1	0	1740	1848	1271	1379	1.48e-47	196	Oryziassinensis (Chinese medaka) lncRNA (ENSOSIG00000019608.1)
MSTRG.23346	URS0001997702_8128	93.333	90	4	2	600	687	830	741	1.36e-27	132	Oreochromisniloticus (Nile tilapia) lncRNA (ENSONIG00000029515.1)
MSTRG.20209	URS000199A7C5_8128	87.121	132	9	4	224	347	1997	2128	3.23e-32	143	Oreochromisniloticus (Nile tilapia) lncRNA (ENSONIG00000027270.1)
MSTRG.20442	URS000199748F_8128	78.279	244	20	17	1	213	2537	2778	1.81e-27	126	Oreochromisniloticus (Nile tilapia) lncRNA (ENSONIG00000042164.1)
MSTRG.42844	URS000217FD2A_105023	81.752	274	28	18	1	260	1343	1078	2.2e-52	209	Nothobranchiusfurzeri (turquoise killifish) lncRNA (ENSNFUG00015008283.1)
MSTRG.27897	URS0001988F29_8128	86.997	323	40	2	1	321	1800	2122	2.17e-98	363	Oreochromisniloticus (Nile tilapia) lncRNA (ENSONIG00000034011.1)
MSTRG.37443	URS00019936F0_173247	84.416	77	11	1	237	312	747	823	1.47e-11	75	Echeneisnaucrates (live sharksucker) lncRNA (ENSENLG00000006560.1)
MSTRG.42279	URS000217FD2A_105023	81.091	275	28	18	100	358	1078	1344	1.6e-47	198	Nothobranchiusfurzeri (turquoise killifish) lncRNA (ENSNFUG00015008283.1)
MSTRG.27691	URS0001987126_181472	84.932	365	53	2	1	363	4224	3860	4.91e-100	368	Salariasfasciatus (jewelled blenny) lncRNA (ENSSFAG00005006625.1)
MSTRG.20425	URS000198188B_8128	95.312	64	3	0	759	822	2354	2417	1.32e-19	102	Oreochromisniloticus (Nile tilapia) lncRNA (ENSONIG00000035615.1)
MSTRG.17413	URS0001A16B4B_123683	89.273	289	31	0	149	437	2792	2504	3.5e-98	363	Oryziasjavanicus (javanese ricefish) lncRNA (ENSOJAG00000001490.1)
MSTRG.2220	URS000196721D_7994	80.606	165	26	3	700	859	233	70	3.3e-25	122	Astyanaxmexicanus (Pachon cavefish) lncRNA (ENSAMXG00005014319.1)
MSTRG.41128	URS000199BE9E_8128	94.167	120	7	0	527	646	148	267	3.52e-44	183	Oreochromisniloticus (Nile tilapia) lncRNA (ENSONIG00000026115.2)
MSTRG.40014	URS000217FD2A_105023	81.081	148	18	9	67	208	1132	1275	1.78e-22	110	Nothobranchiusfurzeri (turquoise killifish) lncRNA (ENSNFUG00015008283.1)
MSTRG.13788	URS000199AE28_8175	88	275	33	0	1	275	388	662	2.21e-87	326	Sparusaurata (gilthead seabream) lncRNA (ENSSAUG00010019811.1)
MSTRG.8379	URS00025F840D_8030	76.607	778	145	20	11	774	7573	6819	1.8e-107	394	Salmosalar (Atlantic salmon) lncRNA (ENSSSAG00000086839.1)
MSTRG.29437	URS000198A7CC_8128	78.231	147	19	8	2385	2524	1187	1327	1.32e-12	82.4	Oreochromisniloticus (Nile tilapia) lncRNA (ENSONIG00000038273.1)
MSTRG.40484	URS0001987C5A_8128	80.864	486	71	8	2	466	4650	4166	8.11e-98	363	Oreochromisniloticus (Nile tilapia) lncRNA (ENSONIG00000039193.1)
MSTRG.4151	URS0001987126_181472	86.322	329	44	1	1	328	3943	4271	9.51e-97	357	Salariasfasciatus (jewelled blenny) lncRNA (ENSSFAG00005006625.1)
MSTRG.7932	URS0002183186_105023	95.726	117	4	1	524	639	1224	1340	8.23e-45	187	Nothobranchiusfurzeri (turquoise killifish) lncRNA (ENSNFUG00015021598.1)
MSTRG.1399	URS00021F01F2_8049	82.111	341	28	23	4637	4947	2494	2157	1.58e-66	261	Gadusmorhua (Atlantic cod) lncRNA (ENSGMOG00000036251.1)
MSTRG.37852	URS00025F1050_8030	85.714	168	20	4	174	339	1	166	1.1e-41	174	Salmosalar (Atlantic salmon) lncRNA (ENSSSAG00000101222.1)
MSTRG.7018	URS0001A1D659_8010	96.875	64	2	0	471	534	729	792	3.38e-21	108	Esoxlucius (northern pike) lncRNA (ENSELUG00000029808.1)
MSTRG.28457	URS00021F3AB1_64144	84.861	251	31	5	12	261	3490	3246	2.36e-63	246	Anabastestudineus (climbing perch) lncRNA (ENSATEG00000028840.1)
MSTRG.30566	URS0001987126_181472	84.211	342	52	2	1	340	4230	3889	6e-89	331	Salariasfasciatus (jewelled blenny) lncRNA (ENSSFAG00005006625.1)
MSTRG.42471	URS0002181B97_283035	79.137	139	28	1	52	189	196	334	5e-18	95.3	Sanderlucioperca (pike-perch) lncRNA (ENSSLUG00000023712.1)
MSTRG.13780	URS00025EB726_13489	91.885	419	23	8	651	1060	2487	2071	2.88e-161	575	Dicentrarchuslabrax (European seabass) lncRNA (ENSDLAG00005031006.1)
MSTRG.24632	URS00021F1344_64144	81.404	285	48	2	101	384	12261	12541	1.3e-57	228	Anabastestudineus (climbing perch) lncRNA (ENSATEG00000025720.1)
MSTRG.36322	URS0002181B97_283035	88.462	78	9	0	243	320	196	273	8.84e-18	95.3	Sanderlucioperca (pike-perch) lncRNA (ENSSLUG00000023712.1)
MSTRG.26281	URS000217FD2A_105023	86.512	215	21	7	148	357	1343	1132	2.47e-58	230	Nothobranchiusfurzeri (turquoise killifish) lncRNA (ENSNFUG00015008283.1)
MSTRG.41649	URS000217F97A_105023	83.929	168	27	0	98	265	186	19	6.49e-38	161	Nothobranchiusfurzeri (turquoise killifish) lncRNA (ENSNFUG00015011863.1)
MSTRG.26464	URS000198262F_8032	83.743	529	69	8	2	516	663	1188	6.78e-134	484	Salmotrutta (brown trout) lncRNA (ENSSTUG00000032476.1)
MSTRG.13291	URS00025EA694_8022	79.528	254	34	12	1677	1917	1497	1249	7.71e-38	165	Oncorhynchusmykiss (rainbow trout) lncRNA (ENSOMYG00000052704.1)
MSTRG.32870	URS0001990044_8128	82.278	316	52	4	744	1056	1681	1995	4.36e-70	270	Oreochromisniloticus (Nile tilapia) lncRNA (ENSONIG00000029359.1)
MSTRG.42256	URS000199BE9E_8128	94.03	134	8	0	230	363	148	281	1.85e-50	204	Oreochromisniloticus (Nile tilapia) lncRNA (ENSONIG00000026115.2)
MSTRG.13790	URS000199A1AB_8175	86.543	431	54	4	90	518	273	701	5.38e-131	472	Sparusaurata (gilthead seabream) lncRNA (ENSSAUG00010027468.1)
MSTRG.30067	URS0001A1812F_7957	81.441	1471	189	39	14754	16159	962	2413	0	1127	Carassiusauratus (goldfish) lncRNA (ENSCARG00000040448.1)
MSTRG.31935	URS0002181B97_283035	79.856	139	27	1	239	376	196	334	2.53e-19	100	Sanderlucioperca (pike-perch) lncRNA (ENSSLUG00000023712.1)
MSTRG.8352	URS00021F1344_64144	79.016	386	57	8	10	392	12522	12158	3.37e-62	243	Anabastestudineus (climbing perch) lncRNA (ENSATEG00000025720.1)
MSTRG.12623	URS0001987126_181472	84.615	273	41	1	2	273	4314	4042	1.04e-70	270	Salariasfasciatus (jewelled blenny) lncRNA (ENSSFAG00005006625.1)
MSTRG.29870	URS00019A2101_8128	92.169	166	12	1	463	627	3429	3264	8.38e-59	233	Oreochromisniloticus (Nile tilapia) lncRNA (ENSONIG00000033621.1)
MSTRG.31893	URS0001A21A44_74940	94.76	458	21	2	1	457	845	1300	0	710	Oncorhynchustshawytscha (Chinook salmon) lncRNA (ENSOTSG00005026643.1)
MSTRG.19407	URS000217FD2A_105023	85.222	203	20	9	1	197	1330	1132	1.44e-49	200	Nothobranchiusfurzeri (turquoise killifish) lncRNA (ENSNFUG00015008283.1)
MSTRG.13982	URS0001A16AAA_183150	79.863	874	141	17	117	965	730	1593	1.12e-170	606	Oryziassinensis (Chinese medaka) lncRNA (ENSOSIG00000007665.1)
MSTRG.37474	URS000198A7CC_8128	80.8	125	24	0	528	652	1212	1088	3.18e-18	99	Oreochromisniloticus (Nile tilapia) lncRNA (ENSONIG00000038273.1)
MSTRG.41202	URS000198A7CC_8128	84.091	88	12	2	584	670	1228	1142	7.33e-14	84.2	Oreochromisniloticus (Nile tilapia) lncRNA (ENSONIG00000038273.1)
MSTRG.25965	URS00025E40FE_8022	93.633	267	17	0	3	269	3935	3669	1.25e-109	399	Oncorhynchusmykiss (rainbow trout) lncRNA (ENSOMYG00000063503.1)
MSTRG.37785	URS000196D937_7950	84.091	88	12	2	9662	9749	933	1018	6.66e-13	84.2	Clupeaharengus (Atlantic herring) lncRNA (ENSCHAG00000001921.1)
MSTRG.20799	URS0001967D5B_56716	82.759	116	19	1	500	614	251	366	3.75e-19	102	Cottopercagobio (channel bull blenny) lncRNA (ENSCGOG00000023746.1)
MSTRG.4105	URS00025EB726_13489	95.402	261	8	4	116	374	2490	2232	2.31e-113	412	Dicentrarchuslabrax (European seabass) lncRNA (ENSDLAG00005031006.1)
MSTRG.28968	URS0001A212CD_183150	93.182	176	12	0	31	206	897	722	1.65e-67	259	Oryziassinensis (Chinese medaka) lncRNA (ENSOSIG00000017372.1)
MSTRG.8292	URS0001975AE8_158456	72.489	1145	272	36	44	1168	1208	87	7.87e-88	329	Bettasplendens (Siamese fighting fish) lncRNA (ENSBSLG00000005325.1)
MSTRG.39267	URS0001987C5A_8128	81.915	846	114	17	70	885	5005	4169	0	678	Oreochromisniloticus (Nile tilapia) lncRNA (ENSONIG00000039193.1)
MSTRG.28479	URS00021F2F9B_205130	90.732	410	38	0	2	411	735	326	6.71e-153	547	Mastacembelusarmatus (zig-zag eel) lncRNA (ENSMAMG00000027446.1)
MSTRG.22727	URS000217FD2A_105023	85.52	221	22	9	46	260	1348	1132	3.78e-56	222	Nothobranchiusfurzeri (turquoise killifish) lncRNA (ENSNFUG00015008283.1)
MSTRG.29212	URS00021F2443_64144	85.366	82	11	1	112	192	976	1057	9.42e-14	84.2	Anabastestudineus (climbing perch) lncRNA (ENSATEG00000027589.1)
MSTRG.8613	URS0001987126_181472	87.437	199	25	0	6	204	4314	4116	1.28e-58	230	Salariasfasciatus (jewelled blenny) lncRNA (ENSSFAG00005006625.1)
MSTRG.13789	URS00025F665B_8030	90.323	124	12	0	48	171	1673	1796	5.2e-38	163	Salmosalar (Atlantic salmon) lncRNA (ENSSSAG00000095370.1)
MSTRG.27949	URS0001958DC5_158456	94.048	84	4	1	328	411	1229	1311	2.01e-26	126	Bettasplendens (Siamese fighting fish) lncRNA (ENSBSLG00000016974.1)
MSTRG.38102	URS0001A1812F_7957	83.664	1463	183	30	3379	4796	2413	962	0	1327	Carassiusauratus (goldfish) lncRNA (ENSCARG00000040448.1)
MSTRG.36517	URS00021F145A_8049	91.724	435	24	6	368	791	840	1273	2.06e-167	593	Gadusmorhua (Atlantic cod) lncRNA (ENSGMOG00000026320.1)
MSTRG.18771	URS00021F1344_64144	77.806	392	67	4	1	391	12169	12541	8.34e-56	224	Anabastestudineus (climbing perch) lncRNA (ENSATEG00000025720.1)
MSTRG.33920	URS00021F1344_64144	81.818	176	32	0	294	469	12541	12366	9.35e-34	148	Anabastestudineus (climbing perch) lncRNA (ENSATEG00000025720.1)
MSTRG.39555	URS00021F2553_52904	79.564	367	65	8	1	362	444	805	1.44e-65	254	Scophthalmusmaximus (turbot) lncRNA (ENSSMAG00000027275.1)
MSTRG.23018	URS0001978B7A_7994	77.984	377	49	13	4931	5286	3029	3392	9.85e-50	206	Astyanaxmexicanus (Pachon cavefish) lncRNA (ENSAMXG00005017978.1)
MSTRG.28215	URS000218410F_8019	92.045	264	21	0	1	264	929	1192	2.67e-101	372	Oncorhynchuskisutch (coho salmon) lncRNA (ENSOKIG00005016429.1)
MSTRG.40158	URS000217DF9D_8019	94.03	938	56	0	3	940	1415	2352	0	1423	Oncorhynchuskisutch (coho salmon) lncRNA (ENSOKIG00005012043.1)
MSTRG.37822	URS00025F1050_8030	90.909	121	9	2	96	215	1	120	5.34e-38	161	Salmosalar (Atlantic salmon) lncRNA (ENSSSAG00000101222.1)
MSTRG.37838	URS0001983C05_8128	88.971	408	43	2	1	407	840	434	6.4e-140	503	Oreochromisniloticus (Nile tilapia) lncRNA (ENSONIG00000027233.1)
MSTRG.35330	URS00021F1344_64144	82.051	234	37	2	8	240	12490	12261	6.53e-48	195	Anabastestudineus (climbing perch) lncRNA (ENSATEG00000025720.1)
MSTRG.37911	URS0001992263_31033	84.223	1724	231	26	1	1703	2123	3826	0	1639	Takifugurubripes (fugu) lncRNA (ENSTRUG00000027407.1)
MSTRG.26933	URS000196D937_7950	81.633	196	24	10	75	262	1126	935	3.81e-35	152	Clupeaharengus (Atlantic herring) lncRNA (ENSCHAG00000001921.1)
MSTRG.3747	URS000217FD2A_105023	81.57	293	30	17	2	280	1092	1374	1.12e-55	220	Nothobranchiusfurzeri (turquoise killifish) lncRNA (ENSNFUG00015008283.1)
MSTRG.41303	URS000198EAB3_8128	90.598	117	6	1	4	120	277	166	2.57e-34	150	Oreochromisniloticus (Nile tilapia) lncRNA (ENSONIG00000030825.1)
MSTRG.6192	URS00021F1344_64144	81.15	313	44	4	13	325	12353	12056	1.35e-60	237	Anabastestudineus (climbing perch) lncRNA (ENSATEG00000025720.1)
MSTRG.38089	URS00025EA694_8022	84.615	169	26	0	992	1160	1417	1249	5.61e-39	169	Oncorhynchusmykiss (rainbow trout) lncRNA (ENSOMYG00000052704.1)
MSTRG.33015	URS000217FD2A_105023	85.648	216	21	9	52	261	1343	1132	3.95e-55	219	Nothobranchiusfurzeri (turquoise killifish) lncRNA (ENSNFUG00015008283.1)
MSTRG.28115	URS000217FD2A_105023	82.642	265	31	10	16	273	1132	1388	1.07e-55	220	Nothobranchiusfurzeri (turquoise killifish) lncRNA (ENSNFUG00015008283.1)
MSTRG.10301	URS00021F1344_64144	80	420	66	5	27	446	12056	12457	1.05e-77	294	Anabastestudineus (climbing perch) lncRNA (ENSATEG00000025720.1)
MSTRG.25765	URS0001A16B4B_123683	92.366	131	10	0	1	131	2625	2495	9.16e-46	187	Oryziasjavanicus (javanese ricefish) lncRNA (ENSOJAG00000001490.1)
MSTRG.37450	URS000217FD2A_105023	85.446	213	21	9	1	207	1133	1341	1.69e-53	213	Nothobranchiusfurzeri (turquoise killifish) lncRNA (ENSNFUG00015008283.1)
MSTRG.18538	URS0001A20A7B_183150	92.889	225	16	0	1	225	2258	2482	1.02e-87	327	Oryziassinensis (Chinese medaka) lncRNA (ENSOSIG00000010789.1)
MSTRG.42894	URS00019539A4_210632	83.643	269	30	13	1926	2185	446	709	8.1e-61	241	Parambassisranga (Indian glassy fish) lncRNA (ENSPRNG00000003165.1)
MSTRG.21998	URS0001A1BEA0_8010	79.878	328	29	21	1	324	1393	1687	4.95e-51	206	Esoxlucius (northern pike) lncRNA (ENSELUG00000024663.1)
MSTRG.33966	URS000199D34A_113540	91.86	86	6	1	1360	1445	1386	1470	3.49e-24	119	Scleropagesformosus (Asian bonytongue) lncRNA (ENSSFOG00015027503.1)
MSTRG.15752	URS0001A20A7B_183150	92.92	226	16	0	1	226	2257	2482	1.38e-88	329	Oryziassinensis (Chinese medaka) lncRNA (ENSOSIG00000010789.1)
MSTRG.39401	URS0001A16FEA_8010	87.574	169	19	1	350	518	1265	1099	1.31e-47	195	Esoxlucius (northern pike) lncRNA (ENSELUG00000032904.1)
MSTRG.41171	URS0001A21BE2_123683	94.231	52	3	0	195	246	560	509	1.68e-13	80.5	Oryziasjavanicus (javanese ricefish) lncRNA (ENSOJAG00000005632.1)
MSTRG.14000	URS000217FD2A_105023	84.615	195	19	10	50	238	1154	1343	1.48e-44	183	Nothobranchiusfurzeri (turquoise killifish) lncRNA (ENSNFUG00015008283.1)
MSTRG.20352	URS0001984D09_8128	81.328	241	39	5	9	246	950	1187	9.46e-47	191	Oreochromisniloticus (Nile tilapia) lncRNA (ENSONIG00000042506.1)
[truncated: 157 more rows]

## Sheet: Table S6
Table S6. The number of lincRNAs in A. polyacanthus with best blast hit with the corresponding fish species.
[truncated: 40 more rows]

## Sheet: Table S7
Table S7. The nb of lincRNAs detected in each fish species.
[truncated: 36 more rows]

[truncated: 10 more sheets: Table S8, Table S9, Table S10, Table S11, Table S12, Table S13, Table S14, Table S15, Table S16, Table S17]
